# Supplementary material for: Impact of drought on crime in California: A synthetic control approach
Source: PLoS One. 2017 Oct 4;12(10):e0185629. doi: 10.1371/journal.pone.0185629 (PMC5627925; doi:10.1371/journal.pone.0185629)
Supplement: S1 File — (CSV) [file pone.0185629.s001.csv]

	state	year	illicit_12pl	illicit12_17	illicit18_25	illicit_26pl	bingeal_12pl	bingeal12_17	bingeal18_25	bingeal_26pl	alcoholabuse_12pl	alcoholabuse12_17	alcoholabuse18_25	alcoholabuse_26pl	illicitabuse_12pl	illicitabuse12_17	illicitabuse18_25	illicitabuse_26pl	totalpop	r15_19	r20_24	r25_29	totalarea	PovertyPercentAllAges	PovertyPercentAges017	race_AIAN	race_Asian	race_Black	race_HISPANIC	race_NHPI	race_Multiple	race_White	median	logmedian	unemprate_yr	totalemployees	maleofficers	agencies	population	pmdi_avg	gini	leadconfirmedpct	ipercapita	jobspercapita	pct_own_lt20_30pct_total	pct_own_20_lt35_30pct_total	pct_own_35_lt50_30pct_total	pct_own_50_lt75_30pct_total	pct_own_75pl_30pct_total
1	Alabama	2000	NA	NA	NA	NA	NA	NA	NA	NA	NA	NA	NA	NA	NA	NA	NA	NA	4452173	0.0731355249881744	0.0694424957036972	0.0670861154794693	52420	NA	NA	0.00493152439594269	0.00718255992978811	0.259223759174347	0.0172985196113586	0.000243251997744665	0.00786200352013111	0.703258395195007	48697	10.7933731079102	4.55000019073486	NA	NA	NA	NA	-2.54100179672241	NA	2.3	24649	0.537936389446259	NA	NA	NA	NA	NA
2	Alabama	2001	NA	NA	NA	NA	NA	NA	NA	NA	NA	NA	NA	NA	NA	NA	NA	NA	4467634	0.0720439478754997	0.0713444724678993	0.0641867741942406	52420	NA	NA	0.00498765101656318	0.00745137128978968	0.259589076042175	0.0191873367875814	0.000259869091678411	0.00827954988926649	0.700245141983032	47015	10.7582216262817	5.15833330154419	NA	NA	NA	NA	0.442268460988998	NA	5.3	25569	0.532581448554993	NA	NA	NA	NA	NA
3	Alabama	2002	NA	NA	NA	NA	NA	NA	NA	NA	NA	NA	NA	NA	NA	NA	NA	NA	4480089	0.0715943351387978	0.0720548182725906	0.0627226382493973	52420	NA	NA	0.00505547970533371	0.00782707706093788	0.25973904132843	0.021021680906415	0.000275217753369361	0.00867326557636261	0.697408258914948	49483	10.8093843460083	5.90833330154419	NA	NA	NA	NA	-0.525283396244049	NA	2.02	26093	0.528927683830261	NA	NA	NA	NA	NA
4	Alabama	2003	NA	NA	NA	NA	NA	NA	NA	NA	NA	NA	NA	NA	NA	NA	NA	NA	4503491	0.0714234784245491	0.0726065635681152	0.0622599236667156	52420	15.3	22.3	0.00512979831546545	0.00823472253978252	0.259796231985092	0.0229759532958269	0.000294438243145123	0.00906407926231623	0.694504797458649	47954	10.7779979705811	6.02500009536743	NA	NA	NA	NA	1.36493194103241	NA	2.36	27045	0.527926683425903	NA	NA	NA	NA	NA
5	Alabama	2004	NA	NA	NA	NA	NA	NA	NA	NA	NA	NA	NA	NA	NA	NA	NA	NA	4530729	0.0717533528804779	0.072118416428566	0.062653049826622	52420	16.1	22.6	0.00517532601952553	0.00876967050135136	0.259900122880936	0.0250034816563129	0.00031429820228368	0.0094991335645318	0.691337943077087	45908	10.7343950271606	5.70833349227905	14476	8804	307	4162261	0.473321288824081	NA	2.88	28802	0.537790715694427	NA	NA	NA	NA	NA
6	Alabama	2005	NA	NA	NA	NA	NA	NA	NA	NA	NA	NA	NA	NA	NA	NA	NA	NA	4569805	0.0723779276013374	0.0714969262480736	0.0635843351483345	52420	16.9	24.3	0.0052078808657825	0.00926997978240252	0.259880661964417	0.0273145139217377	0.00032145791919902	0.00992427486926317	0.688081204891205	45036	10.715217590332	4.48333358764648	12786	8058	282	3984466	0.412879437208176	NA	1.37	30202	0.546763181686401	0.0754976272583008	0.0382883138954639	0.018460975959897	0.0110287293791771	0.00465703429654241
7	Alabama	2006	7.38	10.61	17.7	5.16	18.66	8.97	33.63	17.34	6.45	4.94	13.06	5.51	2.77	4.1	7.67	1.74	4628981	0.0728028491139412	0.0704775005578995	0.0654167756438255	52420	16.6	23.1	0.00525018339976668	0.00969759840518236	0.260392069816589	0.0297780446708202	0.000349536974681541	0.010352386161685	0.6841801404953	44563	10.7046594619751	4.05000019073486	15697	9580	358	4459997	-1.53477370738983	0.472000002861023	1.08	31683	0.552189111709595	0.0811827927827835	0.0432664193212986	0.0220549665391445	0.0136816296726465	0.00729653518646955
8	Alabama	2007	7.03	8.87	15.9	5.27	18.77	8.79	33.25	17.61	6.29	4.85	13.02	5.33	3.01	4.03	7.41	2.13	4672840	0.0730345994234085	0.0700415596365929	0.0658312737941742	52420	16.6	23.6	0.0053042690269649	0.0100889392197132	0.26042515039444	0.0322399213910103	0.00035503035178408	0.0108103426173329	0.680776357650757	48199	10.7830934524536	4.05000019073486	16347	9919	363	4533379	-3.3693745136261	0.470999985933304	0.74	32911	0.559737145900726	0.0696911811828613	0.0428643077611923	0.0250182654708624	0.0146054122596979	0.00937833916395903
9	Alabama	2008	6.76	8.29	16.74	4.87	19.16	7.95	33.94	18.12	6.29	4.56	13.1	5.35	3.06	4.14	7.93	2.09	4718206	0.0732439383864403	0.0696771219372749	0.066021703183651	52420	15.9	22.1	0.00534398015588522	0.010463934391737	0.260711818933487	0.0346972979605198	0.000381924823159352	0.0113337570801377	0.677067279815674	48905	10.7976350784302	5.86666679382324	16172	9988	350	4437374	-1.7841614484787	0.467000007629395	0.62	33910	0.550059914588928	0.068192295730114	0.0393366254866123	0.023300189524889	0.0199398081749678	0.0112959938123822
10	Alabama	2009	7.1	9.19	18.43	4.91	20.48	7.43	35.46	19.6	6.4	4.12	13.75	5.45	2.74	4.18	7.29	1.79	4757938	0.0728489980101585	0.0698027163743973	0.0656164512038231	52420	17.5	24.6	0.0053739664144814	0.0109803872182965	0.260620474815369	0.0370996855199337	0.000389664608519524	0.0118477791547775	0.673688054084778	44115	10.6945552825928	11.1416664123535	16917	10438	349	4587633	1.00385046005249	0.470999985933304	1.05	33027	0.524316191673279	0.0717458575963974	0.0419826060533524	0.0260901898145676	0.0151954684406519	0.00743485987186432
11	Alabama	2010	7.25	9.27999973297119	17.6000003814697	5.21999979019165	20.8199996948242	6.88000011444092	32.7799987792969	20.5200004577637	6.82000017166138	4.30000019073486	13.6899995803833	5.96000003814697	2.6800000667572	3.94000005722046	6.80999994277954	1.80999994277954	4785822	0.0712186992168427	0.0705884993076324	0.0650389865040779	52420	18.9	27.4	0.00545778777450323	0.0113079845905304	0.260876595973969	0.0390083454549313	0.000422706914832816	0.0123046785593033	0.670621871948242	44447	10.7020530700684	10.5333337783813	16205	10134	346	4637287	0.0982966795563698	0.472000002861023	0.71	34073	0.51585853099823	0.0768189132213593	0.0440536104142666	0.0292295087128878	0.0200589261949062	0.00906976405531168
12	Alabama	2011	7.59	9.15	17.27	5.7	19.69	6.55	30.54	19.44	5.38	3.6	12.27	4.4	2.39	4.03	6.53	1.46	4801695	0.0689800158143044	0.0722128301858902	0.0645649060606956	52420	19.1	27.6	0.0054636956192553	0.0116975363343954	0.261252731084824	0.0397719964385033	0.000427765626227483	0.0128292199224234	0.668557047843933	44833	10.7107000350952	9.54166698455811	16185	10019	342	4463637	-1.41525459289551	0.47350001335144	0.53	35202	0.520850658416748	0.0745625197887421	0.0455700196325779	0.0269594788551331	0.0164186749607325	0.00970049016177654
13	Alabama	2012	7.72	8.99	17.51	5.85	20.03	7.12	30.65	19.79	4.97	3.27	11.46	4.05	2.54	3.14	6.19	1.83	4817484	0.0672060325741768	0.0732396841049194	0.0643335804343224	52420	19	27.6	0.00546675408259034	0.0121766878291965	0.261818826198578	0.0401583053171635	0.000444630422862247	0.0133312325924635	0.666603565216064	44817	10.7103424072266	7.99166679382324	12745	7951	279	3793835	-1.22560167312622	0.472600013017654	0.72	36036	0.521575152873993	0.0656839534640312	0.0402494296431541	0.021180173382163	0.0141846081241965	0.00670507689937949
14	Alabama	2013	7.57	7.75	17.47	5.83	21.43	6.55	31.66	21.5	6.18	3.48	12.07	5.5	2.65	2.88	5.87	2.06	4833996	0.0665081217885017	0.0736012160778046	0.0643749013543129	52420	18.9	27.4	0.0054971082136035	0.0126069616526365	0.262811154127121	0.0406787693500519	0.000461936666397378	0.0137505289167166	0.664193570613861	42058	10.6468048095703	7.125	14173	8773	296	4255554	1.19631576538086	0.475199997425079	0.47	36176	0.523891806602478	0.0615834072232246	0.0369312763214111	0.0214103180915117	0.0124986348673701	0.00566822802647948
15	Alabama	2014	8.05	7.75	18.39	6.33	21.61	6.04	33.32	21.51	5.76	2.84	10.73	5.27	2.64	2.86	6.07	2.03	4849377	0.0655449107289314	0.0728642046451569	0.0652972534298897	52420	19.2	27.4	0.00554401101544499	0.0130202295258641	0.26364603638649	0.0413793362677097	0.000466864090412855	0.0140776848420501	0.661865830421448	42278	10.6520223617554	6.68333339691162	11455	7131	246	3398260	0.355615556240082	0.475800007581711	0.51	37512	0.52785050868988	0.0646393150091171	0.0391268394887447	0.0221614297479391	0.0140646109357476	0.00566527480259538
16	Alabama	2015	NA	NA	NA	NA	NA	NA	NA	NA	NA	NA	NA	NA	NA	NA	NA	NA	NA	NA	NA	NA	NA	NA	NA	NA	NA	NA	NA	NA	NA	NA	NA	NA	5.98181819915771	NA	NA	NA	NA	-0.329259812831879	NA	NA	NA	NA	NA	NA	NA	NA	NA
17	Arizona	2000	NA	NA	NA	NA	NA	NA	NA	NA	NA	NA	NA	NA	NA	NA	NA	NA	5160586	0.0717910751700401	0.0711545124650002	0.0723258927464485	113990	NA	NA	0.0459387749433517	0.0179611388593912	0.0296222176402807	0.253728747367859	0.00116459641139954	0.0113545246422291	0.640230000019073	54690	10.9094362258911	3.94166660308838	NA	NA	NA	NA	-1.6004890203476	NA	2.5	26553	0.544235110282898	NA	NA	NA	NA	NA
18	Arizona	2001	NA	NA	NA	NA	NA	NA	NA	NA	NA	NA	NA	NA	NA	NA	NA	NA	5273477	0.0704681202769279	0.0736506506800652	0.0703702718019485	113990	NA	NA	0.0451045855879784	0.0187832433730364	0.0301423519849777	0.259205847978592	0.00121665454935282	0.0119094103574753	0.63363790512085	57103	10.9526119232178	4.80000019073486	NA	NA	NA	NA	-0.748526334762573	NA	2.12	27220	0.538692235946655	NA	NA	NA	NA	NA
19	Arizona	2002	NA	NA	NA	NA	NA	NA	NA	NA	NA	NA	NA	NA	NA	NA	NA	NA	5396255	0.0702125802636147	0.0744397714734077	0.0697153881192207	113990	NA	NA	0.0445090159773827	0.0196419563144445	0.0306710861623287	0.264338314533234	0.0012658778578043	0.0124434446915984	0.627130270004272	52287	10.8645029067993	6.14166641235352	NA	NA	NA	NA	-4.02809715270996	NA	1.89	27590	0.530245304107666	NA	NA	NA	NA	NA
20	Arizona	2003	NA	NA	NA	NA	NA	NA	NA	NA	NA	NA	NA	NA	NA	NA	NA	NA	5510364	0.0706256404519081	0.0738980248570442	0.0696612745523453	113990	13.9	20.6	0.0440223179757595	0.0204231515526772	0.0311447661370039	0.268749564886093	0.00133675383403897	0.0129998670890927	0.621323585510254	52989	10.8778400421143	5.79166650772095	NA	NA	NA	NA	-3.04085612297058	NA	NA	28446	0.532534539699554	NA	NA	NA	NA	NA
21	Arizona	2004	NA	NA	NA	NA	NA	NA	NA	NA	NA	NA	NA	NA	NA	NA	NA	NA	5652404	0.0712100565433502	0.0728360861539841	0.0705575868487358	113990	14.6	21.5	0.0433261655271053	0.0212543196976185	0.0319152697920799	0.272628426551819	0.00136791355907917	0.0135866086930037	0.615921318531036	54954	10.9142513275146	5.01666641235352	19809	10120	99	5627161	-2.42261958122253	NA	3.77	30222	0.542055189609528	NA	NA	NA	NA	NA
22	Arizona	2005	NA	NA	NA	NA	NA	NA	NA	NA	NA	NA	NA	NA	NA	NA	NA	NA	5839077	0.0718459412455559	0.0712040588259697	0.071752093732357	113990	14.4	20.9	0.0425753928720951	0.0224677640944719	0.0328279621899128	0.27715665102005	0.00145553820766509	0.014175527729094	0.609341144561768	54849	10.9123392105103	4.55000019073486	20560	10364	99	5815860	1.70417177677155	NA	0.61	32429	0.554698646068573	0.0581920333206654	0.0505119524896145	0.0387624762952328	0.0268682632595301	0.0124386744573712
23	Arizona	2006	8.07	10.6	17.67	6.01	22.8	10.67	40.97	21.28	8.08	5.69	16.65	6.9	2.8	5.12	7.25	1.68	6029141	0.0722074657678604	0.0699134394526482	0.073290042579174	113990	14.2	19.8	0.041885569691658	0.0239667631685734	0.0340478010475636	0.28228947520256	0.00151895603630692	0.0148185286670923	0.601472914218903	54785	10.911171913147	4.08333349227905	21434	10674	98	6153379	-2.90685224533081	0.453999996185303	0.4	34848	0.56409364938736	0.051748052239418	0.0488909631967545	0.0433089211583138	0.0383727215230465	0.0239012092351913
24	Arizona	2007	9.05	10.21	20.91	6.83	22.98	10.19	37.9	22.16	7.34	4.96	15.52	6.25	2.91	4.34	7.26	1.95	6167681	0.0726795047521591	0.0694997012615204	0.0730165839195251	113990	14.1	20	0.0413875170052052	0.0250606350600719	0.0351307094097137	0.287570804357529	0.00159476476255804	0.0154148694127798	0.593840718269348	53911	10.8950901031494	3.88333320617676	22144	11041	94	6054541	-3.33555555343628	0.448000013828278	0.24	35929	0.566530287265778	0.0488255620002747	0.0457019321620464	0.0435203202068806	0.0453652739524841	0.0303098410367966
25	Arizona	2008	9	10.1	20.47	6.91	23.21	9.33	40.22	22.2	7.9	6.03	17.52	6.52	3.12	4.71	8.75	1.94	6280362	0.0729475468397141	0.0693084225058556	0.0720667093992233	113990	14.7	20.7	0.0410310737788677	0.025929557159543	0.0362584181129932	0.291522353887558	0.00164528738241643	0.0160126127302647	0.587600708007812	51586	10.8510055541992	6.18333339691162	22912	11520	95	6382545	-1.04316568374634	0.453000009059906	0.25	36077	0.546811461448669	0.05061961337924	0.0471048578619957	0.0453259274363518	0.0476079694926739	0.0335568599402905
26	Arizona	2009	9.51	10.11	20.76	7.52	23.16	8.77	41.26	22	7.73	5.4	18.24	6.26	2.98	4.53	8.53	1.83	6343154	0.0727563947439194	0.0691922381520271	0.0704857558012009	113990	16.5	23.3	0.0406075604259968	0.0265809409320354	0.037292804569006	0.294304698705673	0.00170419947244227	0.0166366770863533	0.582873106002808	50470	10.8291339874268	10.25	22910	11596	106	6482281	-2.52691173553467	0.45100000500679	0.23	34063	0.514582633972168	0.0550313703715801	0.05013033375144	0.0439248718321323	0.0421790480613708	0.0277012474834919
27	Arizona	2010	9.52999973297119	10.8699998855591	20.0200004577637	7.57999992370605	23.6200008392334	8.72000026702881	38.7099990844727	23.0100002288818	7.73999977111816	4.88000011444092	17	6.55000019073486	3.05999994277954	4.86999988555908	8.14999961853027	1.96000003814697	6411999	0.0716890320181847	0.0696292966604233	0.0686151087284088	113990	17.6	25	0.0403778925538063	0.0271378699690104	0.0378006920218468	0.297102808952332	0.00174937641713768	0.0171657856553793	0.578665554523468	50922	10.8380498886108	10.4166669845581	22130	11261	106	6304972	-0.697557985782623	0.455000013113022	0.23	34185	0.500362694263458	0.052232813090086	0.0497838519513607	0.0425852052867413	0.0422407388687134	0.0235029235482216
28	Arizona	2011	9.52	11.34	19.94	7.51	22.39	7.25	36.91	21.89	8.17	4.67	16.19	7.26	3.09	6.05	8.1	1.85	6472867	0.0700502544641495	0.0715024769306183	0.067810907959938	113990	19	27.2	0.0404849983751774	0.027924720197916	0.0384940691292286	0.299110412597656	0.0017590350471437	0.0176490563899279	0.574577689170837	51182	10.8431434631348	9.46666717529297	20759	10810	108	6123315	-1.67749905586243	0.46000000834465	0.13	35675	0.504951179027557	0.0559180490672588	0.0502276048064232	0.0399676561355591	0.0305315461009741	0.019426541402936
29	Arizona	2012	9.57	11.44	20.67	7.39	21.79	6.79	37.91	20.97	6.95	3.81	14.2	6.1	2.86	5.45	7.08	1.79	6556236	0.0688030421733856	0.0728308111429214	0.0668057128787041	113990	18.7	27	0.0405642800033092	0.0287006143480539	0.0392559096217155	0.301182121038437	0.00177159579470754	0.0181058160960674	0.570419669151306	48508	10.7894840240479	8.27499961853027	22999	11625	124	6553255	-2.21411657333374	0.460799992084503	0.16	36788	0.506804943084717	0.047279704362154	0.0439070351421833	0.0309593640267849	0.0268467757850885	0.015477592125535
30	Arizona	2013	10.44	11.05	22.1	8.32	22.99	6.88	38.11	22.46	7.18	3.47	13.46	6.57	3.05	4.83	7.24	2.08	6634997	0.0679566264152527	0.073053389787674	0.0665065869688988	113990	18.6	26.6	0.0404985882341862	0.0295254085212946	0.0399040132761002	0.303382188081741	0.00179909646976739	0.0186388939619064	0.566251814365387	51430	10.8479766845703	7.45833349227905	21192	10702	96	6452958	-1.07120168209076	0.468100011348724	0.13	36723	0.51227331161499	0.0476368591189384	0.0409062094986439	0.0282209031283855	0.0222350042313337	0.0125582665205002
31	Arizona	2014	11.17	10.41	23.48	9.13	23.32	6.39	36.97	23.13	7.6	3.37	13.03	7.2	3.21	4.5	7.49	2.3	6731484	0.0675430595874786	0.0726550072431564	0.0671697333455086	113990	18.2	25.6	0.0404462069272995	0.0302631631493568	0.0406243242323399	0.305498003959656	0.00181104196235538	0.019215377047658	0.562141895294189	49254	10.8047456741333	6.80000019073486	22817	11335	123	6731484	-1.3105434179306	0.467599987983704	0.14	37895	0.514237403869629	0.0463029630482197	0.0385660417377949	0.02717743255198	0.018270356580615	0.00955844204872847
32	Arizona	2015	NA	NA	NA	NA	NA	NA	NA	NA	NA	NA	NA	NA	NA	NA	NA	NA	NA	NA	NA	NA	NA	NA	NA	NA	NA	NA	NA	NA	NA	NA	NA	NA	6.16363620758057	NA	NA	NA	NA	0.587804436683655	NA	NA	NA	NA	NA	NA	NA	NA	NA
33	Arkansas	2000	NA	NA	NA	NA	NA	NA	NA	NA	NA	NA	NA	NA	NA	NA	NA	NA	2678588	0.0744735673069954	0.0684476271271706	0.0654624775052071	53179	NA	NA	0.00630182772874832	0.00767493899911642	0.156205058097839	0.0327799580991268	0.000623462838120759	0.0103726293891668	0.786042094230652	40825	10.6170501708984	4.26666641235352	NA	NA	NA	NA	-1.70276153087616	NA	NA	22803	0.553782820701599	NA	NA	NA	NA	NA
34	Arkansas	2001	NA	NA	NA	NA	NA	NA	NA	NA	NA	NA	NA	NA	NA	NA	NA	NA	2691571	0.0727641955018044	0.0709095150232315	0.0637230053544044	53179	NA	NA	0.00641521252691746	0.00799235794693232	0.156162336468697	0.0358623266220093	0.00076126545900479	0.0107985259965062	0.782007992267609	44580	10.7050409317017	4.94999980926514	NA	NA	NA	NA	-0.262610644102097	NA	NA	23873	0.55147123336792	NA	NA	NA	NA	NA
35	Arkansas	2002	NA	NA	NA	NA	NA	NA	NA	NA	NA	NA	NA	NA	NA	NA	NA	NA	2705927	0.0718404427170753	0.0722218304872513	0.0631561726331711	53179	NA	NA	0.00649130577221513	0.00839379616081715	0.15592585504055	0.0390601828694344	0.000891746138222516	0.0112238796427846	0.778013229370117	42619	10.6600551605225	5.49166679382324	NA	NA	NA	NA	0.387678533792496	NA	NA	24237	0.546930491924286	NA	NA	NA	NA	NA
36	Arkansas	2003	NA	NA	NA	NA	NA	NA	NA	NA	NA	NA	NA	NA	NA	NA	NA	NA	2724816	0.0714396834373474	0.0725825130939484	0.0636164024472237	53179	16	23.6	0.00655126804485917	0.00890335347503424	0.155541151762009	0.0424336902797222	0.00101548142265528	0.0116829909384251	0.773872077465057	41193	10.6260232925415	5.93333339691162	NA	NA	NA	NA	0.191669076681137	NA	NA	25462	0.544164478778839	NA	NA	NA	NA	NA
37	Arkansas	2004	NA	NA	NA	NA	NA	NA	NA	NA	NA	NA	NA	NA	NA	NA	NA	NA	2749686	0.0711764916777611	0.0719220340251923	0.0649365037679672	53179	15.6	22.7	0.00659202551469207	0.00952508766204119	0.155154809355736	0.0454971939325333	0.00112230994272977	0.0121639342978597	0.769944667816162	43847	10.6884613037109	5.69999980926514	7826	4690	242	2685784	0.517099857330322	NA	NA	26855	0.547188282012939	NA	NA	NA	NA	NA
38	Arkansas	2005	NA	NA	NA	NA	NA	NA	NA	NA	NA	NA	NA	NA	NA	NA	NA	NA	2781097	0.0712262094020844	0.0706429854035378	0.0667704120278358	53179	17.2	25	0.00672648241743445	0.0101201068609953	0.154434382915497	0.0493143536150455	0.00123764108866453	0.0126532800495625	0.765513777732849	44439	10.7018728256226	5.19999980926514	8172	4871	265	2779961	-0.895512998104095	NA	NA	27915	0.552128195762634	0.0751272141933441	0.0362523943185806	0.0127507718279958	0.00907459203153849	0.00309781148098409
39	Arkansas	2006	8.37	11.85	19.75	5.92	20.72	11.59	38.17	18.89	7.94	6.58	18.07	6.36	3.32	6.37	9.39	1.86	2821761	0.0712494775652885	0.069133423268795	0.0684657543897629	53179	17.3	24.6	0.00673621892929077	0.0106525672599673	0.154511675238609	0.0530105121433735	0.00137750862631947	0.0131109617650509	0.760600566864014	43513	10.680814743042	5.14999961853027	8266	4862	264	2809079	-1.80015432834625	0.46000000834465	NA	29479	0.556087851524353	0.0692269876599312	0.0395168513059616	0.0188557840883732	0.00938348472118378	0.00433376710861921
40	Arkansas	2007	8.58	10.14	20.94	6.3	22.3	10.75	39.94	20.87	8.22	7.04	18.94	6.58	3.17	5.25	8.56	1.99	2848650	0.0712639316916466	0.0684762969613075	0.0686297044157982	53179	17.6	25.3	0.00682709366083145	0.0111305359750986	0.153720885515213	0.0563063211739063	0.00148561596870422	0.0136692821979523	0.756860256195068	46581	10.748948097229	5.30833339691162	8455	5006	272	2832708	-0.559367418289185	0.462000012397766	NA	31180	0.556887626647949	0.064243957400322	0.0384752787649632	0.0177885144948959	0.00931049510836601	0.00585816707462072
41	Arkansas	2008	7.98	8.51	20.28	5.89	21.64	8.79	39.2	20.43	6.93	5.3	16.3	5.61	2.94	4.69	7.73	1.93	2874554	0.0710134506225586	0.068172313272953	0.0680703893303871	53179	17.3	24.7	0.00686958758160472	0.0114849116653204	0.153723329305649	0.0592199675738811	0.00160755368415266	0.0141837652772665	0.752910912036896	43528	10.6811599731445	5.52500009536743	9678	5560	275	2850876	1.5298376083374	0.458999991416931	NA	32434	0.550823211669922	0.0635892227292061	0.0388639196753502	0.0208870228379965	0.012602767907083	0.00516228750348091
42	Arkansas	2009	7.83	9.46	19.05	5.8	20.51	9.08	38.29	19.07	6.75	4.9	15.57	5.54	2.86	4.66	7.17	1.93	2896843	0.0702378451824188	0.0681217461824417	0.0671458542346954	53179	18.5	26.6	0.00693202903494239	0.0120486337691545	0.153487786650658	0.0618048682808876	0.0017750357510522	0.0147712528705597	0.749180376529694	40317	10.604528427124	7.90000009536743	9970	5682	281	2888639	2.97217106819153	0.460999995470047	NA	31629	0.53486293554306	0.0623887181282043	0.0398809909820557	0.0174203757196665	0.0104440478608012	0.00477355811744928
43	Arkansas	2010	7.80000019073486	9.72999954223633	18.0400009155273	5.86999988555908	18.9400005340576	7.82999992370605	34.3300018310547	17.8099994659424	6.57999992370605	4.53999996185303	14.2299995422363	5.57000017166138	2.63000011444092	4.25	6.51999998092651	1.77999997138977	2922297	0.0696938037872314	0.0689584240317345	0.0657735988497734	53179	18.7	27.3	0.00698183663189411	0.0124888056889176	0.15368390083313	0.0641409829258919	0.00196523498743773	0.015307136811316	0.745432078838348	41900	10.6430406570435	8.18333339691162	9964	5671	280	2913580	0.783262431621552	0.458000004291534	NA	31991	0.528385698795319	0.0617767311632633	0.0389899723231792	0.0196214560419321	0.0116494540125132	0.0053053991869092
44	Arkansas	2011	7.61	9.28	17.9	5.66	18.97	7.28	31.16	18.4	5.29	3.86	11.69	4.39	2.56	4.42	6.87	1.59	2938430	0.0675976648926735	0.0705781653523445	0.0652014836668968	53179	19.3	27.8	0.00708167301490903	0.0130522083491087	0.153516337275505	0.065700389444828	0.00208240444771945	0.0158050395548344	0.742761969566345	43477	10.6799869537354	8.19999980926514	9074	5265	276	2925872	-0.800833404064178	0.468400001525879	NA	33961	0.532395541667938	0.0643061771988869	0.0376340970396996	0.0212420653551817	0.0117903091013432	0.00399424973875284
45	Arkansas	2012	7.55	9.18	17.56	5.64	20.42	7.54	33.36	19.84	5.28	3.17	11.92	4.41	2.87	3.82	8.45	1.81	2949300	0.0664476305246353	0.0714216902852058	0.0647438392043114	53179	19.6	28.1	0.00722408713772893	0.0135978031903505	0.15335638821125	0.0674515962600708	0.00219340180046856	0.0163879562169313	0.739788770675659	40233	10.602442741394	7.49166679382324	9148	5332	279	2948787	-1.12238752841949	0.463200002908707	NA	36291	0.531466782093048	0.0562840364873409	0.0392985492944717	0.0156863741576672	0.00964629370719194	0.00421992549672723
46	Arkansas	2013	7.99	8.84	17.31	6.29	21.02	6.63	35.91	20.31	5.57	2.75	12	4.83	3.02	4.03	7.55	2.12	2958765	0.0661225169897079	0.071475088596344	0.0646316930651665	53179	19.4	28.3	0.00731960823759437	0.0140298400074244	0.153642818331718	0.0689277425408363	0.00236720382235944	0.0170023646205664	0.736710429191589	40572	10.6108331680298	7.17500019073486	9250	5402	275	2931406	0.12693053483963	0.46849998831749	NA	36529	0.530841410160065	0.0563540793955326	0.0330988839268684	0.0152367129921913	0.00855050049722195	0.00410871673375368
47	Arkansas	2014	8.81	9.31	18.7	7.07	20.76	5.95	36.63	19.93	5.23	2.63	10.23	4.71	2.39	3.52	5.91	1.65	2966369	0.0660126879811287	0.0707197934389114	0.0651412531733513	53179	18.7	26.3	0.00744984857738018	0.0143970623612404	0.153876006603241	0.0703961625695229	0.00255093001760542	0.0174701791256666	0.733859837055206	44922	10.712682723999	6.08333349227905	9380	5407	290	2968654	0.5843705534935	0.471399992704391	NA	37782	0.535343050956726	0.0590185709297657	0.0359192341566086	0.016318567097187	0.00826933514326811	0.00390351517125964
48	Arkansas	2015	NA	NA	NA	NA	NA	NA	NA	NA	NA	NA	NA	NA	NA	NA	NA	NA	NA	NA	NA	NA	NA	NA	NA	NA	NA	NA	NA	NA	NA	NA	NA	NA	5.48181819915771	NA	NA	NA	NA	0.761627435684204	NA	NA	NA	NA	NA	NA	NA	NA	NA
49	California	2000	NA	NA	NA	NA	NA	NA	NA	NA	NA	NA	NA	NA	NA	NA	NA	NA	33987976	0.072378009557724	0.0706873834133148	0.0746910944581032	163695	NA	NA	0.00539411371573806	0.110361032187939	0.065088577568531	0.325248926877975	0.00322731770575047	0.0187105294317007	0.47196951508522	64358	11.0722169876099	4.93333339691162	NA	NA	NA	NA	0.205528393387794	NA	11.61	33391	0.567286550998688	NA	NA	NA	NA	NA
50	California	2001	NA	NA	NA	NA	NA	NA	NA	NA	NA	NA	NA	NA	NA	NA	NA	NA	34479456	0.0720597505569458	0.0725219994783401	0.0728480443358421	163695	NA	NA	0.0052778385579586	0.112848035991192	0.064321406185627	0.330166518688202	0.00327157136052847	0.0191953144967556	0.464919358491898	63198	11.054027557373	5.46666669845581	NA	NA	NA	NA	-0.819498360157013	NA	9.32	34091	0.562983512878418	NA	NA	NA	NA	NA
51	California	2002	NA	NA	NA	NA	NA	NA	NA	NA	NA	NA	NA	NA	NA	NA	NA	NA	34871844	0.0721465423703194	0.0736247003078461	0.0717997625470161	163695	NA	NA	0.00516066793352365	0.115026578307152	0.0636161640286446	0.335680425167084	0.00332044390961528	0.019699789583683	0.457495898008347	62424	11.0417051315308	6.68333339691162	NA	NA	NA	NA	-2.27744722366333	NA	7.17	34306	0.557397842407227	NA	NA	NA	NA	NA
52	California	2003	NA	NA	NA	NA	NA	NA	NA	NA	NA	NA	NA	NA	NA	NA	NA	NA	35253160	0.0726033896207809	0.073898509144783	0.071339026093483	163695	13.7	19.5	0.0050512352026999	0.117011696100235	0.0628826171159744	0.341246426105499	0.00336287589743733	0.0202445965260267	0.450200527906418	63459	11.0581493377686	6.80000019073486	NA	NA	NA	NA	-1.22446596622467	NA	1.1	35381	0.555226564407349	NA	NA	NA	NA	NA
53	California	2004	NA	NA	NA	NA	NA	NA	NA	NA	NA	NA	NA	NA	NA	NA	NA	NA	35574576	0.073560006916523	0.0741193071007729	0.0717528462409973	163695	13.2	18.7	0.00494909612461925	0.118877597153187	0.062245886772871	0.346752315759659	0.00339382817037404	0.0207953006029129	0.442985981702805	61692	11.0299091339111	6.16666650772095	112584	64511	457	31273858	-1.38288450241089	NA	0.74	37244	0.558738887310028	NA	NA	NA	NA	NA
54	California	2005	NA	NA	NA	NA	NA	NA	NA	NA	NA	NA	NA	NA	NA	NA	NA	NA	35827944	0.0749119147658348	0.0739204287528992	0.0725132599473	163695	13.3	18.5	0.00485355779528618	0.121066756546497	0.0615839697420597	0.352234303951263	0.0034281900152564	0.0213947519659996	0.435438424348831	62741	11.0467700958252	5.36666679382324	111062	63540	451	31138193	2.53681588172913	NA	1.1	39046	0.565361738204956	0.0385639853775501	0.0378624573349953	0.0373908057808876	0.0555552877485752	0.0625579953193665
55	California	2006	9.12	9.78	20.27	6.96	20.87	9.25	37.67	19.49	8.26	5.53	17.39	6.98	2.9	4.79	8.01	1.67	36021200	0.0761731714010239	0.0734412521123886	0.0737880766391754	163695	13.1	18.1	0.00475023034960032	0.123255357146263	0.0609938316047192	0.35745906829834	0.00346371019259095	0.0219958797097206	0.428081959486008	64956	11.0814657211304	4.91666698455811	115912	65804	460	31660392	1.34155070781708	0.465999990701675	1.09	41693	0.573131024837494	0.0370537079870701	0.0362819321453571	0.0388298220932484	0.0580535605549812	0.0825147107243538
56	California	2007	9.05	9.98	20.57	6.73	21.63	9.77	38.18	20.22	8.17	5.73	17.01	6.85	2.73	4.58	7.39	1.58	36250312	0.0770641937851906	0.073343314230442	0.0742698460817337	163695	12.4	17.3	0.00465375324711204	0.125216796994209	0.060332365334034	0.36237770318985	0.00349817681126297	0.0226202458143234	0.421300917863846	63638	11.0609664916992	5.40833330154419	120976	68521	459	31683834	-2.96353626251221	0.46900001168251	0.4	43182	0.580419957637787	0.033823300153017	0.0347066111862659	0.0362203828990459	0.057399544864893	0.0920232906937599
57	California	2008	9.08	9.71	20.78	6.78	21.61	8.73	38.06	20.34	7.62	5.59	16.78	6.18	2.65	4.61	7.66	1.42	36604336	0.0771282911300659	0.0733665004372597	0.074567474424839	163695	13.3	18.5	0.00456241052597761	0.126942828297615	0.0596809349954128	0.367387980222702	0.00352389947511256	0.0232666693627834	0.414635300636292	62692	11.0459890365601	7.45833349227905	123506	70594	459	31804738	-2.02529501914978	0.47299998998642	0.27	43786	0.568755567073822	0.0326611511409283	0.0336725041270256	0.035089548677206	0.0549843311309814	0.0951573327183723
58	California	2009	10.01	10.78	21.81	7.64	22.17	8.57	39.02	20.83	7.87	5.27	16.36	6.61	2.94	4.96	7.8	1.73	36961228	0.0766814649105072	0.0737471729516983	0.0742633044719696	163695	14.2	19.9	0.00447701569646597	0.128321275115013	0.059116568416357	0.372278392314911	0.00353400059975684	0.0239151678979397	0.408357590436935	61940	11.0339212417603	11.25	121879	69749	461	31832381	-2.23026657104492	0.467000007629395	0.22	41588	0.542141258716583	0.033214133232832	0.0346336290240288	0.0358623750507832	0.0533109121024609	0.0855986326932907
59	California	2010	10.4300003051758	11.9099998474121	23.1000003814697	7.82000017166138	22.8299999237061	8.56999969482422	39.8899993896484	21.5400009155273	8.02000045776367	5.3899998664856	15.9300003051758	6.88000011444092	3.15000009536743	5.1100001335144	8.19999980926514	1.91999995708466	37336012	0.0752235725522041	0.0746187940239906	0.0736487656831741	163695	15.8	22	0.0044071925804019	0.129764348268509	0.0585752427577972	0.376828849315643	0.00356808328069746	0.0245457123965025	0.40231055021286	58943	10.9843263626099	12.1416664123535	118884	68635	460	32115492	1.27684426307678	0.470999985933304	0.21	42411	0.53041934967041	0.0342067331075668	0.0351348780095577	0.0364100188016891	0.0506968349218369	0.0772756189107895
60	California	2011	10.47	12.14	24.09	7.7	21.97	7.96	38.15	20.84	7.41	5.23	16	6.1	3.02	5.76	8.91	1.55	37701900	0.0728651583194733	0.0760130658745766	0.0736235827207565	163695	16.6	22.8	0.00436572171747684	0.131530687212944	0.0581967756152153	0.379677712917328	0.00359591958113015	0.0249564349651337	0.397676765918732	56177	10.9362630844116	11.5833330154419	116797	67432	463	32336199	2.80194497108459	0.481200009584427	0.2	44852	0.535041630268097	0.0352592878043652	0.0345898531377316	0.0344897620379925	0.047006580978632	0.0689164102077484
61	California	2012	11	11.18	24.35	8.48	20.76	7.01	35.76	19.79	7.1	4.21	15.46	5.92	2.96	5.36	9.66	1.39	38062780	0.0709942132234573	0.0767112895846367	0.0735354050993919	163695	17	23.8	0.00434014527127147	0.133448630571365	0.0578380785882473	0.381962269544601	0.00361515884287655	0.0253549013286829	0.393440812826157	58795	10.9818124771118	10.2333335876465	117268	66892	462	32610316	-1.35401833057404	0.482199996709824	NA	47614	0.547790884971619	0.033608578145504	0.0332543924450874	0.0326900482177734	0.0438281670212746	0.0597871765494347
62	California	2013	11.17	9.8	24.12	8.94	21.16	6.36	35.68	20.39	7.3	3.05	14.64	6.49	2.9	4.19	8.96	1.6	38431392	0.0692589804530144	0.0763676464557648	0.0740021541714668	163695	16.8	23.5	0.00429927185177803	0.13569749891758	0.0574504025280476	0.384088307619095	0.00364293344318867	0.0257560797035694	0.389065533876419	58469	10.9762516021729	8.78333282470703	117322	66880	460	32855611	-3.21915626525879	0.490299999713898	NA	48125	0.559334933757782	0.0330959223210812	0.0312496833503246	0.0297796335071325	0.039795134216547	0.05048917979002
63	California	2014	11.48	10.39	23.7	9.39	22.44	6.38	36.62	21.87	6.65	2.75	13.01	5.98	2.74	4.06	7.52	1.7	38802500	0.0676025748252869	0.0754702389240265	0.0752094089984894	163695	16.4	22.6	0.00426111742854118	0.137888699769974	0.0572198964655399	0.386283576488495	0.00365682621486485	0.0261738281697035	0.384516060352325	60487	11.0101833343506	7.54166650772095	118491	67124	467	33283385	-4.63695907592773	0.488999992609024	0.25	49985	0.568006098270416	0.0330958254635334	0.0313932150602341	0.0277046598494053	0.0375121235847473	0.0486615039408207
64	California	2015	NA	NA	NA	NA	NA	NA	NA	NA	NA	NA	NA	NA	NA	NA	NA	NA	NA	NA	NA	NA	NA	NA	NA	NA	NA	NA	NA	NA	NA	NA	NA	NA	6.26363658905029	NA	NA	NA	NA	-2.91109371185303	NA	NA	NA	NA	NA	NA	NA	NA	NA
65	Colorado	2000	NA	NA	NA	NA	NA	NA	NA	NA	NA	NA	NA	NA	NA	NA	NA	NA	4326921	0.0715185254812241	0.0714360177516937	0.0765232369303703	104094	NA	NA	0.0068549900315702	0.0223225709050894	0.0373237691819668	0.172245338559151	0.000928836001548916	0.0138239180669188	0.746500551700592	66316	11.1021862030029	2.74166679382324	NA	NA	NA	NA	-0.818563461303711	NA	NA	34234	0.675808012485504	NA	NA	NA	NA	NA
66	Colorado	2001	NA	NA	NA	NA	NA	NA	NA	NA	NA	NA	NA	NA	NA	NA	NA	NA	4425687	0.0720923095941544	0.0731032267212868	0.0741719901561737	104094	NA	NA	0.00684526469558477	0.023006372153759	0.0374362207949162	0.176982462406158	0.00096662959549576	0.0143006043508649	0.740462422370911	66053	11.0982131958008	3.81666660308838	NA	NA	NA	NA	-1.80179333686829	NA	NA	35247	0.666425824165344	NA	NA	NA	NA	NA
67	Colorado	2002	NA	NA	NA	NA	NA	NA	NA	NA	NA	NA	NA	NA	NA	NA	NA	NA	4490406	0.0720896944403648	0.0741494223475456	0.0725987777113914	104094	NA	NA	0.00677444320172071	0.0236123409122229	0.037453405559063	0.181948587298393	0.000998796080239117	0.0147844096645713	0.73442804813385	63551	11.0595979690552	5.58333301544189	NA	NA	NA	NA	-4.17676639556885	NA	NA	35002	0.650845587253571	NA	NA	NA	NA	NA
68	Colorado	2003	NA	NA	NA	NA	NA	NA	NA	NA	NA	NA	NA	NA	NA	NA	NA	NA	4528732	0.0719373524188995	0.0739357098937035	0.0711210146546364	104094	10	12.8	0.00669149775058031	0.0241652633994818	0.0371295996010303	0.18599908053875	0.00100491708144546	0.0152594586834311	0.729750156402588	64283	11.0710506439209	5.97499990463257	NA	NA	NA	NA	-2.78795456886292	NA	NA	35412	0.643495559692383	NA	NA	NA	NA	NA
69	Colorado	2004	NA	NA	NA	NA	NA	NA	NA	NA	NA	NA	NA	NA	NA	NA	NA	NA	4575013	0.0713978335261345	0.0740511566400528	0.071283295750618	104094	10.2	12.8	0.00664282264187932	0.0246469248086214	0.0374322421848774	0.189014539122581	0.00102906813845038	0.0157573316246271	0.725477039813995	63777	11.0631475448608	5.46666669845581	15446	9206	223	4443898	-1.01900827884674	NA	NA	36676	0.647964954376221	NA	NA	NA	NA	NA
70	Colorado	2005	NA	NA	NA	NA	NA	NA	NA	NA	NA	NA	NA	NA	NA	NA	NA	NA	4631888	0.0714721530675888	0.0733083337545395	0.0707711428403854	104094	10.9	14	0.00658111786469817	0.0251335948705673	0.0371351800858974	0.19266851246357	0.00102334085386246	0.0162847209721804	0.721173524856567	61158	11.0212163925171	4.94166660308838	15449	9245	227	4397035	-0.138326272368431	NA	NA	38665	0.656513273715973	0.0464635975658894	0.0490253902971745	0.0447330102324486	0.047309648245573	0.0247784946113825
71	Colorado	2006	10.12	10.45	26.38	7.25	24.65	11.09	47.18	22.53	9.09	6.86	20.84	7.34	3.17	5.32	9.57	1.77	4720423	0.0707824304699898	0.0728044956922531	0.0717026814818382	104094	11.6	14.8	0.00653119431808591	0.0256082974374294	0.0374292731285095	0.195598155260086	0.00105520209763199	0.0167817585170269	0.716996133327484	65400	11.0882778167725	4.20833349227905	16471	9833	235	4752554	-0.623678803443909	0.449999988079071	NA	40709	0.659305334091187	0.0442996919155121	0.0496852174401283	0.0481351241469383	0.0504675731062889	0.0317993387579918
72	Colorado	2007	10.87	11.67	25.1	8.35	26.15	11.39	47.95	24.32	9.45	7.28	22.25	7.55	3.2	5.21	8.91	1.97	4803868	0.0702161267399788	0.0711759775876999	0.0726597830653191	104094	11.5	15.3	0.00647915387526155	0.0259971749037504	0.0373915359377861	0.198627650737762	0.00107725686393678	0.0174007695168257	0.713026463985443	69812	11.1535615921021	3.76666665077209	16756	9939	228	4807287	1.52470004558563	0.451999992132187	NA	42265	0.670383751392365	0.0431728549301624	0.0439212583005428	0.0469729267060757	0.0517240911722183	0.0341565571725368
73	Colorado	2008	11.72	12.06	26.83	9.16	26.74	10.72	49.87	24.87	9.11	6.87	22.46	7.16	3.36	5.34	9.52	2.08	4889730	0.0696112066507339	0.0702916085720062	0.0736394450068474	104094	11.2	14.4	0.00640669325366616	0.0263615790754557	0.0375028885900974	0.201421961188316	0.00110905920155346	0.0180218536406755	0.709175944328308	67012	11.1126270294189	4.875	16859	10117	224	4869988	0.103240802884102	0.456999987363815	NA	43631	0.665859639644623	0.0391704216599464	0.0395250394940376	0.0418587513267994	0.0508690178394318	0.0366802178323269
74	Colorado	2009	11.34	12.1	27.32	8.57	26.3	10.89	47.39	24.66	8.97	6.32	21.03	7.28	2.96	5.65	8.48	1.71	4972195	0.0686264336109161	0.0695292502641678	0.0738876909017563	104094	12.6	16.6	0.00634991191327572	0.0268354322761297	0.0376855693757534	0.204233944416046	0.00113249779678881	0.0186378452926874	0.705124795436859	61715	11.0302820205688	7.55833339691162	17435	10286	233	5018161	0.244278699159622	0.453000009059906	NA	41508	0.637903153896332	0.0397723540663719	0.038155198097229	0.0427009239792824	0.0464357174932957	0.0311677753925323
75	Colorado	2010	13.4799995422363	12.6300001144409	29.8799991607666	10.75	26.2099990844727	9.64000034332275	46.3899993896484	24.7199993133545	8.71000003814697	5.67999982833862	20.0699996948242	7.1100001335144	3.19000005722046	6.25	9.38000011444092	1.75999999046326	5048575	0.0675550997257233	0.0696802586317062	0.0741660743951797	104094	13.2	17.1	0.00628157472237945	0.0273821819573641	0.0379457585513592	0.206858173012733	0.00114844285417348	0.0193228777498007	0.701061010360718	65404	11.0883388519287	8.75	17071	10074	234	5026084	0.156635850667953	0.456999987363815	NA	41877	0.622385501861572	0.0440169647336006	0.0440552197396755	0.0408551543951035	0.0434982404112816	0.0326065942645073
76	Colorado	2011	13.39	13.24	30.5	10.45	24.46	7.79	44.61	22.97	8.54	4.68	19.09	7.17	2.98	5.45	10.11	1.45	5119661	0.0666905492544174	0.0700673311948776	0.0742318704724312	104094	13.4	17.7	0.00632639555260539	0.0279373973608017	0.0381913967430592	0.208303242921829	0.00119480572175235	0.0197618547827005	0.698284924030304	61717	11.0303144454956	8.23333358764648	16700	9864	235	5061016	-1.30869889259338	0.458799988031387	NA	44349	0.625740647315979	0.0415887907147408	0.0393249318003654	0.0405424162745476	0.0410314314067364	0.0256673619151115
77	Colorado	2012	12.24	13.17	29.75	9.18	23	7.11	42.81	21.57	8.05	3.81	18	6.88	2.97	5.51	9.28	1.59	5191709	0.0655393078923225	0.070720449090004	0.0741264596581459	104094	13.6	18.1	0.00633972370997071	0.0284243579953909	0.0386354476213455	0.209400802850723	0.00124024669639766	0.0202230140566826	0.695736408233643	59037	10.9859199523926	7.67500019073486	17270	10125	238	5174997	-3.45041251182556	0.457899987697601	NA	46402	0.627964675426483	0.0378259867429733	0.0372834280133247	0.0364858657121658	0.0367518849670887	0.0229413732886314
78	Colorado	2013	14.9	14.41	31.89	12.09	25.51	7	43.95	24.62	7.54	3.41	16.29	6.57	3.15	4.83	9.59	1.86	5272086	0.0645444691181183	0.0712150782346725	0.0743007585406303	104094	12.9	16.8	0.00638969102874398	0.0291245244443417	0.0390088483691216	0.210544556379318	0.00127444812096655	0.0206868778914213	0.692971050739288	64408	11.0729932785034	6.52500009536743	17441	10389	236	5250935	-1.88095879554749	0.461400002241135	NA	46746	0.636148571968079	0.0378689840435982	0.0372408628463745	0.0335385464131832	0.0315583199262619	0.0192126017063856
79	Colorado	2014	16.82	14.58	33.84	14.21	25.57	6.93	41.46	25.12	7.5	3.35	14.13	6.88	2.91	4.42	7.83	1.9	5355866	0.0640957057476044	0.0714976787567139	0.0749703198671341	104094	12.1	15.6	0.00646263360977173	0.0297981686890125	0.0394319035112858	0.21193753182888	0.0013129529543221	0.0211754739284515	0.689881324768066	60940	11.0176448822021	4.94166660308838	15009	9075	215	4890971	0.929598212242126	0.458400011062622	NA	48869	0.64458429813385	0.0360302440822124	0.0353634469211102	0.0298206694424152	0.0329129546880722	0.0194548722356558
80	Colorado	2015	NA	NA	NA	NA	NA	NA	NA	NA	NA	NA	NA	NA	NA	NA	NA	NA	NA	NA	NA	NA	NA	NA	NA	NA	NA	NA	NA	NA	NA	NA	NA	NA	4.127272605896	NA	NA	NA	NA	1.74755382537842	NA	NA	NA	NA	NA	NA	NA	NA	NA
81	Connecticut	2000	NA	NA	NA	NA	NA	NA	NA	NA	NA	NA	NA	NA	NA	NA	NA	NA	3411777	0.063633993268013	0.0552840940654278	0.0586878918111324	5543	NA	NA	0.00218713004142046	0.0250010471791029	0.0891816765069962	0.0949217975139618	0.000312154035782441	0.00987256783992052	0.778523623943329	68972	11.1414556503296	2.40833330154419	NA	NA	NA	NA	0.421626716852188	NA	3.67	42209	0.618432581424713	NA	NA	NA	NA	NA
82	Connecticut	2001	NA	NA	NA	NA	NA	NA	NA	NA	NA	NA	NA	NA	NA	NA	NA	NA	3432835	0.0658149868249893	0.055236853659153	0.0559062696993351	5543	NA	NA	0.00218070484697819	0.0263222679495811	0.0897855535149574	0.0984955579042435	0.000314900069497526	0.0103381024673581	0.772562921047211	71334	11.1751279830933	3.11666655540466	NA	NA	NA	NA	-1.14432871341705	NA	3	43696	0.615733921527863	NA	NA	NA	NA	NA
83	Connecticut	2002	NA	NA	NA	NA	NA	NA	NA	NA	NA	NA	NA	NA	NA	NA	NA	NA	3458749	0.0673214495182037	0.0560332648456097	0.054997630417347	5543	NA	NA	0.00216783583164215	0.0279650241136551	0.090522900223732	0.102267324924469	0.000325840344885364	0.0108143147081137	0.765936732292175	70253	11.1598587036133	4.34999990463257	NA	NA	NA	NA	-2.30754017829895	NA	2.6	43405	0.609202027320862	NA	NA	NA	NA	NA
84	Connecticut	2003	NA	NA	NA	NA	NA	NA	NA	NA	NA	NA	NA	NA	NA	NA	NA	NA	3484336	0.0681863054633141	0.0573443546891212	0.0548483282327652	5543	8	10.5	0.00217545032501221	0.0296067893505096	0.0911298468708992	0.105989202857018	0.000325169559800997	0.011312342248857	0.759461224079132	70751	11.1669216156006	5.41666698455811	NA	NA	NA	NA	1.322793841362	NA	2.29	44187	0.603485405445099	NA	NA	NA	NA	NA
85	Connecticut	2004	NA	NA	NA	NA	NA	NA	NA	NA	NA	NA	NA	NA	NA	NA	NA	NA	3496094	0.0692538619041443	0.0584855563938618	0.0550122521817684	5543	9.1	11.4	0.00214610924012959	0.0309605523943901	0.0916007980704308	0.10952565819025	0.000330368697177619	0.0118169020861387	0.753619611263275	69059	11.1427164077759	4.95833349227905	9701	7201	101	3503604	0.0897595062851906	NA	2.18	47105	0.609323978424072	NA	NA	NA	NA	NA
86	Connecticut	2005	NA	NA	NA	NA	NA	NA	NA	NA	NA	NA	NA	NA	NA	NA	NA	NA	3506956	0.0708603113889694	0.060122225433588	0.0552002936601639	5543	8.3	11.4	0.00212235329672694	0.0324686132371426	0.0922341197729111	0.113010540604591	0.000331911782268435	0.0123052587732673	0.747527182102203	68899	11.1403970718384	4.875	9628	7138	101	3510297	0.789470076560974	NA	1.89	49481	0.615735411643982	0.0455561801791191	0.0399557948112488	0.0398311577737331	0.0512124598026276	0.0418336689472198
87	Connecticut	2006	9.14	10.28	26.27	6.36	25.22	11.89	49.85	23.19	8.57	6.05	22.87	6.69	3.14	5.49	11.65	1.53	3517460	0.071597121655941	0.0611688531935215	0.0555921047925949	5543	8.3	10.9	0.00212340732105076	0.0338349267840385	0.092882364988327	0.117376461625099	0.000339165184414014	0.0128254480659962	0.740618228912354	73275	11.2019748687744	4.33333349227905	9703	7166	101	3504809	2.45935773849487	0.479999989271164	1.66	53363	0.623198270797729	0.0410851314663887	0.0429720468819141	0.0400379337370396	0.0590595006942749	0.0586701966822147
88	Connecticut	2007	8.01	9.72	23	5.46	25.11	13.24	50.33	22.74	8.43	6.92	21.65	6.57	2.76	4.58	9.59	1.47	3527270	0.0718867555260658	0.0618404597043991	0.0563568994402885	5543	7.9	10.8	0.00210956344380975	0.0350786857306957	0.093517079949379	0.121716797351837	0.000344175525242463	0.0133400615304708	0.733893632888794	73238	11.2014694213867	4.48333358764648	9873	7262	101	3502309	-0.0571054443717003	0.481000006198883	1.47	56723	0.634493231773376	0.0389963313937187	0.0415555536746979	0.0425671264529228	0.059698011726141	0.0651390105485916
89	Connecticut	2008	8.24	10.08	22.44	5.77	26.11	13.45	47.31	24.41	8.2	6.23	19.4	6.69	2.87	4.31	9.32	1.66	3545579	0.0717978626489639	0.0620849244296551	0.0581741370260715	5543	9.1	11.8	0.00207526050508022	0.0363238267600536	0.0941149517893791	0.126009315252304	0.000338167621521279	0.0139088705182076	0.727229595184326	71124	11.1721801757812	5.69999980926514	10657	7845	102	3501252	1.93026173114777	0.486000001430511	1.45	57776	0.634671211242676	0.0395725592970848	0.0411748997867107	0.035792388021946	0.0589819476008415	0.0744569525122643
90	Connecticut	2009	8.85	10.3	24.85	6.13	27.05	13.31	46.92	25.62	8.64	5.92	19.92	7.19	2.94	4.38	9.18	1.77	3561807	0.0712245181202888	0.0630365461111069	0.0590683333575726	5543	9.3	12	0.00203941436484456	0.0374540239572525	0.0946727320551872	0.130688160657883	0.000345049571478739	0.0144729912281036	0.720327615737915	71558	11.1782636642456	8.06666660308838	10556	7830	104	3518288	1.56045150756836	0.479999989271164	0.92	55505	0.615677952766418	0.0376060530543327	0.043490719050169	0.0421546995639801	0.0590720698237419	0.0660220831632614
91	Connecticut	2010	9.52000045776367	10.539999961853	26.0699996948242	6.69999980926514	26.3500003814697	11.1899995803833	48.8199996948242	24.5599994659424	7.84999990463257	4.82000017166138	18.6200008392334	6.46000003814697	2.91000008583069	4.42000007629395	9.05000019073486	1.72000002861023	3579345	0.0708682760596275	0.0640849098563194	0.0601244084537029	5543	10.1	12.8	0.00200958549976349	0.0386425442993641	0.0951704829931259	0.134841427206993	0.000332183670252562	0.0149912899360061	0.714012503623962	71665	11.1797580718994	9.10833358764648	10476	7812	103	3574097	-1.03509140014648	0.486000001430511	0.95	57347	0.604054629802704	0.0420220941305161	0.045447152107954	0.0413803569972515	0.0574429519474506	0.0631457418203354
92	Connecticut	2011	9.1	10.33	24.37	6.48	26.33	10.17	48.01	24.83	7.3	4.2	17.2	6.08	2.7	4.56	7.87	1.63	3590537	0.0716990232467651	0.0639227479696274	0.0610003471374512	5543	10.8	14.6	0.00203367904759943	0.0400859266519547	0.0959912091493607	0.138915151357651	0.000344795233104378	0.0152860144153237	0.707343220710754	68860	11.1398305892944	8.77499961853027	10254	7570	103	3580709	1.11327373981476	0.485900014638901	0.93	59884	0.611870586872101	0.0406364686787128	0.0471648201346397	0.0402095802128315	0.0536702387034893	0.0617611296474934
93	Connecticut	2012	9.58	10.34	25.68	6.97	25.7	8.05	46.93	24.55	7.67	3.91	16.21	6.79	2.68	4.68	7.89	1.62	3594362	0.0716032460331917	0.0642678737640381	0.061456523835659	5543	10.6	14.6	0.0020649004727602	0.04149554297328	0.0966388508677483	0.142792791128159	0.000353052921127528	0.0156294777989388	0.701025366783142	66247	11.1011457443237	8.34166717529297	10271	7667	104	3590347	-0.851280272006989	0.491499990224838	0.71	62738	0.615452170372009	0.0375825241208076	0.0454451702535152	0.0394089892506599	0.0544493645429611	0.0526192151010036
94	Connecticut	2013	9.93	9.95	25.39	7.48	23.95	7.5	44.5	22.7	7.05	2.9	14.42	6.38	2.5	3.5	8.37	1.45	3599341	0.0708026811480522	0.0659942999482155	0.0618343763053417	5543	10.7	14.5	0.00208954908885062	0.0426180809736252	0.0977448374032974	0.146737143397331	0.000360343750799075	0.0160271003842354	0.694422960281372	68890	11.140266418457	7.64166688919067	10349	7716	102	3596080	-0.4473677277565	0.499399989843369	2.06	62112	0.620810866355896	0.0359836108982563	0.0422775521874428	0.0332982540130615	0.0501679293811321	0.0470384955406189
95	Connecticut	2014	9.91	9.53	24.25	7.65	23.54	6.29	42.22	22.63	6.76	2.71	14.15	6.06	2.88	3.29	9.13	1.83	3596677	0.0701400190591812	0.0677808970212936	0.0616902783513069	5543	10.8	14.9	0.00207302463240921	0.0438527017831802	0.0986916497349739	0.150458887219429	0.000368395616533235	0.016317006200552	0.688238322734833	70161	11.1585483551025	6.57500028610229	10461	7811	104	3596677	-0.0915360748767853	0.500500023365021	0.69	64864	0.627315163612366	0.035229679197073	0.0422483272850513	0.036948200315237	0.0450068116188049	0.0448725745081902
96	Connecticut	2015	NA	NA	NA	NA	NA	NA	NA	NA	NA	NA	NA	NA	NA	NA	NA	NA	NA	NA	NA	NA	NA	NA	NA	NA	NA	NA	NA	NA	NA	NA	NA	NA	5.73636341094971	NA	NA	NA	NA	-0.666738867759705	NA	NA	NA	NA	NA	NA	NA	NA	NA
97	Delaware	2000	NA	NA	NA	NA	NA	NA	NA	NA	NA	NA	NA	NA	NA	NA	NA	NA	786373	0.0710884034633636	0.0664036050438881	0.0647809654474258	2489	NA	NA	0.00303418352268636	0.0212125796824694	0.1910620033741	0.0481120273470879	0.00032300193561241	0.0106056537479162	0.725650548934937	69237	11.1452903747559	3.75833344459534	NA	NA	NA	NA	1.79083335399628	NA	2.39	32109	0.636688947677612	NA	NA	NA	NA	NA
98	Delaware	2001	NA	NA	NA	NA	NA	NA	NA	NA	NA	NA	NA	NA	NA	NA	NA	NA	795699	0.0711575597524643	0.0688375905156136	0.0615031570196152	2489	NA	NA	0.0031469187233597	0.0222998894751072	0.19320622086525	0.0514114014804363	0.00035314861452207	0.0114276884123683	0.718154728412628	66327	11.102352142334	3.49166655540466	NA	NA	NA	NA	-0.646666646003723	NA	1.75	33994	0.629868805408478	NA	NA	NA	NA	NA
99	Delaware	2002	NA	NA	NA	NA	NA	NA	NA	NA	NA	NA	NA	NA	NA	NA	NA	NA	806169	0.0713758543133736	0.0698525980114937	0.060662217438221	2489	NA	NA	0.00308248028159142	0.0234355330467224	0.195160076022148	0.0548110865056515	0.000351043010596186	0.0122257247567177	0.710934042930603	65336	11.0872983932495	4.01666641235352	NA	NA	NA	NA	-2.59916663169861	NA	1.94	34875	0.619334161281586	NA	NA	NA	NA	NA
100	Delaware	2003	NA	NA	NA	NA	NA	NA	NA	NA	NA	NA	NA	NA	NA	NA	NA	NA	818003	0.0715302973985672	0.0701329931616783	0.0619447603821754	2489	9	13	0.00318336230702698	0.024778638035059	0.196910038590431	0.0581892728805542	0.000341074541211128	0.0130476290360093	0.703549981117249	63097	11.0524282455444	4.24166679382324	NA	NA	NA	NA	3.09083342552185	NA	2.72	35438	0.614851057529449	NA	NA	NA	NA	NA
101	Delaware	2004	NA	NA	NA	NA	NA	NA	NA	NA	NA	NA	NA	NA	NA	NA	NA	NA	830803	0.0718329101800919	0.069243848323822	0.0641596168279648	2489	9.6	13.4	0.00313311349600554	0.0262324530631304	0.198297306895256	0.0617161951959133	0.00033943064045161	0.0139708211645484	0.696310698986053	60221	11.0057764053345	3.99166679382324	3195	1983	52	830364	3.91416668891907	NA	1.8	37263	0.621475875377655	NA	NA	NA	NA	NA
102	Delaware	2005	NA	NA	NA	NA	NA	NA	NA	NA	NA	NA	NA	NA	NA	NA	NA	NA	845150	0.0727480351924896	0.0689297765493393	0.0655907243490219	2489	10.3	14.4	0.00315920240245759	0.0274022370576859	0.2007986754179	0.0655209124088287	0.00030408802558668	0.0148730995133519	0.687941789627075	62111	11.036678314209	4.14166641235352	3183	2020	53	843524	2.21583342552185	NA	0.46	38571	0.623350858688354	0.0517189279198647	0.0417800024151802	0.0349672585725784	0.0308588333427906	0.0123315704986453
103	Delaware	2006	8.07	10.32	21.84	5.43	21.33	9.62	42.44	19.22	6.68	4.9	15.9	5.33	3.07	4.77	9.59	1.74	859268	0.0731727480888367	0.068700335919857	0.0664961338043213	2489	10.7	14.8	0.00318177789449692	0.0284660905599594	0.202881991863251	0.0692193806171417	0.000307238253299147	0.0157727282494307	0.680170774459839	61573	11.0279788970947	3.59166669845581	3085	1950	53	853476	1.5	0.433999985456467	0.71	40735	0.623758852481842	0.0481084622442722	0.0459685735404491	0.0367155037820339	0.0397332161664963	0.0173315424472094
104	Delaware	2007	8.59	9.89	21.95	6.17	23.01	9.14	44.65	21.15	6.62	4.37	15.02	5.5	3.15	4.39	9.51	1.92	871749	0.0736542269587517	0.0691403150558472	0.0663837864995003	2489	10.3	14.5	0.00314769498072565	0.0298319812864065	0.205059021711349	0.072439432144165	0.000320046237902716	0.0165816079825163	0.672620236873627	62331	11.0402145385742	3.45000004768372	3125	1952	53	853364	0.145833343267441	0.435000002384186	0.2	41372	0.624489367008209	0.0486761629581451	0.0447124168276787	0.0432267710566521	0.0462802574038506	0.0298711936920881
105	Delaware	2008	9.15	9.95	25.32	6.36	24.51	9.53	47.03	22.65	7.29	4.71	17.58	5.9	3.06	4.61	9.19	1.85	883874	0.0737955868244171	0.0689408183097839	0.0653690472245216	2489	10.3	14.3	0.00316447811201215	0.0308019015938044	0.206945791840553	0.0754915326833725	0.000290765427052975	0.0175839550793171	0.665721595287323	55751	10.9286508560181	4.99166679382324	3159	1998	52	871838	-0.659166693687439	0.446999996900558	0.28	42319	0.616075396537781	0.0483426339924335	0.0487138442695141	0.0409305840730667	0.0493223890662193	0.0319971777498722
106	Delaware	2009	8.65	10.35	25.19	5.69	26.18	9.55	48.18	24.55	7.88	4.86	18.98	6.4	2.87	4.61	8.86	1.66	891730	0.0729985535144806	0.0691868588328362	0.0646720454096794	2489	11.2	16.7	0.0031410853844136	0.0316698998212814	0.207955315709114	0.0794130489230156	0.000280353910056874	0.0188016556203365	0.658738613128662	57504	10.9596099853516	8.26666641235352	3127	1986	54	884765	1.0900000333786	0.433999985456467	0.38	41633	0.589679598808289	0.0470768697559834	0.0483694523572922	0.0423526838421822	0.0479569248855114	0.0350158289074898
107	Delaware	2010	8.47999954223633	11.3299999237061	23.4500007629395	5.67000007629395	24.2999992370605	9.23999977111816	45.4799995422363	22.5900001525879	7.26999998092651	4.76000022888184	16.6499996185303	6.01999998092651	2.76999998092651	4.8899998664856	8.32999992370605	1.60000002384186	899731	0.0712524056434631	0.0703288018703461	0.0641725137829781	2489	11.9	17.8	0.00318873091600835	0.032301876693964	0.209158077836037	0.081914484500885	0.000287863804260269	0.0194202493876219	0.653728723526001	59955	11.0013494491577	8.39166641235352	3170	2006	54	897563	1.26999998092651	0.439999997615814	0.54	41783	0.579031944274902	0.053211260586977	0.0462975054979324	0.0441592000424862	0.0491901524364948	0.0318738296627998
108	Delaware	2011	8.99	11.25	24.26	6.18	23.31	8.54	42.86	21.78	6.19	3.83	14.26	5.11	2.76	4.59	8.19	1.64	907829	0.068979948759079	0.0716875120997429	0.0643160790205002	2489	12.6	18.8	0.00318672345019877	0.0335415601730347	0.210147500038147	0.0840301439166069	0.000304022018099204	0.0200059711933136	0.648784101009369	57539	10.9602184295654	7.49166679382324	3139	1954	54	906750	1.3933333158493	0.440400004386902	0.54	43555	0.582885086536407	0.0456913746893406	0.0429001897573471	0.0423869714140892	0.0429962314665318	0.0271104946732521
109	Delaware	2012	9.36	11.79	23.09	6.74	22.91	6.81	43.23	21.31	6.94	3.32	15.97	5.82	2.94	4.49	8.81	1.75	916881	0.0671810209751129	0.0720518827438354	0.0647837594151497	2489	12.7	19.1	0.00315308081917465	0.0347864106297493	0.210659831762314	0.0859010070562363	0.000318470993079245	0.0205468330532312	0.644634366035461	50496	10.8296489715576	7.19999980926514	3151	1987	55	916825	-0.839166641235352	0.435600012540817	NA	44747	0.580789625644684	0.0477449856698513	0.0401783101260662	0.043313704431057	0.0414154231548309	0.0198144037276506
110	Delaware	2013	9.59	10.77	23.16	7.15	22.38	6.12	40.75	21.12	7.05	3.01	15.57	6.07	3.07	3.75	8.75	2.03	925240	0.0647172629833221	0.0708054155111313	0.0665297657251358	2489	12.9	19.1	0.00316998828202486	0.0358750149607658	0.211273834109306	0.0874540656805038	0.000343694613547996	0.0210421085357666	0.64084130525589	53074	10.8794422149658	6.69166660308838	3168	2021	54	924670	1.30000007152557	0.451299995183945	NA	44819	0.586938500404358	0.0471759587526321	0.0428051948547363	0.0352640002965927	0.035741776227951	0.0165068674832582
111	Delaware	2014	10.59	10.24	25.63	8.13	23	5.55	40.64	22.02	6.18	2.53	14.1	5.27	3.44	3.38	9.47	2.45	935614	0.0640755668282509	0.0683818310499191	0.0689579248428345	2489	13	19.2	0.00318507407791913	0.0368859395384789	0.212161213159561	0.0890591666102409	0.000366604188457131	0.0214629117399454	0.636879086494446	57522	10.9599227905273	5.72499990463257	3243	1952	56	934360	3.0016667842865	0.449400007724762	NA	46378	0.592533886432648	0.0470574125647545	0.0428972132503986	0.0419193506240845	0.0313487313687801	0.0159202609211206
112	Delaware	2015	NA	NA	NA	NA	NA	NA	NA	NA	NA	NA	NA	NA	NA	NA	NA	NA	NA	NA	NA	NA	NA	NA	NA	NA	NA	NA	NA	NA	NA	NA	NA	NA	4.80000019073486	NA	NA	NA	NA	1.81583333015442	NA	NA	NA	NA	NA	NA	NA	NA	NA
113	Florida	2000	NA	NA	NA	NA	NA	NA	NA	NA	NA	NA	NA	NA	NA	NA	NA	NA	16047515	0.0635115802288055	0.0584505461156368	0.0617730543017387	65758	NA	NA	0.00270428159274161	0.0170868206769228	0.145432114601135	0.169314756989479	0.000469792372314259	0.00905996933579445	0.655932247638702	53415	10.8858470916748	3.73333334922791	NA	NA	NA	NA	-2.3055272102356	NA	1.58	29597	0.555739223957062	NA	NA	NA	NA	NA
114	Florida	2001	NA	NA	NA	NA	NA	NA	NA	NA	NA	NA	NA	NA	NA	NA	NA	NA	16356966	0.0636285468935966	0.0608150698244572	0.0593703612685204	65758	NA	NA	0.00271694641560316	0.017802445217967	0.146425321698189	0.174950480461121	0.000485970318550244	0.00957371946424246	0.648045122623444	48701	10.7934551239014	4.67500019073486	NA	NA	NA	NA	-1.57113015651703	NA	1.01	30574	0.549503743648529	NA	NA	NA	NA	NA
115	Florida	2002	NA	NA	NA	NA	NA	NA	NA	NA	NA	NA	NA	NA	NA	NA	NA	NA	16689370	0.0639138594269753	0.0623493865132332	0.0582943521440029	65758	NA	NA	0.00272616650909185	0.0186336580663919	0.147216767072678	0.18056583404541	0.000501037458889186	0.010086540132761	0.640269994735718	50037	10.820517539978	5.65000009536743	NA	NA	NA	NA	-0.423794686794281	NA	1.17	31032	0.545767962932587	NA	NA	NA	NA	NA
116	Florida	2003	NA	NA	NA	NA	NA	NA	NA	NA	NA	NA	NA	NA	NA	NA	NA	NA	17004084	0.0644514560699463	0.0636248886585236	0.0581026300787926	65758	13	19.4	0.00272840331308544	0.0194518566131592	0.147991329431534	0.185856640338898	0.000516875821631402	0.0106065105646849	0.6328484416008	50165	10.8230724334717	5.23333358764648	NA	NA	NA	NA	1.24478244781494	NA	0.73	31927	0.548731744289398	NA	NA	NA	NA	NA
117	Florida	2004	NA	NA	NA	NA	NA	NA	NA	NA	NA	NA	NA	NA	NA	NA	NA	NA	17415318	0.0651999041438103	0.0646204128861427	0.0588309094309807	65758	11.9	17.3	0.00272759888321161	0.0203337650746107	0.148513853549957	0.191283851861954	0.000536998501047492	0.011116593144834	0.625487327575684	50804	10.8357305526733	4.61666679382324	72106	37869	407	17395608	0.482255280017853	NA	0.49	34042	0.557792961597443	NA	NA	NA	NA	NA
118	Florida	2005	NA	NA	NA	NA	NA	NA	NA	NA	NA	NA	NA	NA	NA	NA	NA	NA	17842038	0.0660848245024681	0.0647945031523705	0.060153890401125	65758	12.8	18.1	0.00271140551194549	0.0212866384536028	0.149022325873375	0.197514817118645	0.000553692341782153	0.0115902675315738	0.617320835590363	52115	10.8612079620361	3.65833330154419	71146	36447	402	17661970	0.864674150943756	NA	0.28	36294	0.568322658538818	0.0750827118754387	0.0581713207066059	0.0406220927834511	0.0328800641000271	0.0197791121900082
119	Florida	2006	8.16	10.2	21.62	5.9	22.28	9.38	38.24	21.42	7.5	5.17	16.71	6.4	2.9	5.19	8.75	1.75	18166990	0.0668613240122795	0.0649654641747475	0.0620368048548698	65758	12.6	17.6	0.00268398900516331	0.0221659168601036	0.149982631206512	0.204435631632805	0.000564925721846521	0.0121235819533467	0.608043313026428	53633	10.8899202346802	3.23333334922791	74051	39192	450	18002234	-1.31321907043457	0.467000007629395	0.24	38812	0.576383113861084	0.0713916420936584	0.0584499798715115	0.0459282398223877	0.0443754754960537	0.031559482216835
120	Florida	2007	7.68	9.92	21.06	5.43	23.02	10.38	39.21	22.08	7.04	4.96	15.82	5.98	2.73	4.42	8.23	1.72	18367842	0.0671549737453461	0.0652526840567589	0.0629287883639336	65758	12.1	17.3	0.00265355058945715	0.0228556524962187	0.150678783655167	0.210810616612434	0.000573774508666247	0.0125999012961984	0.599827706813812	52289	10.864541053772	4.14166641235352	74562	38409	461	18251243	-1.99800968170166	0.46900001168251	0.53	39945	0.578532576560974	0.0677828639745712	0.0598049648106098	0.0491932518780231	0.0545244999229908	0.0416625291109085
121	Florida	2008	7.8	9.05	18.88	6.03	22.84	9.59	38.32	22.06	7.21	4.79	15.36	6.28	2.68	4.29	7.6	1.78	18527304	0.0670027881860733	0.0651955604553223	0.0631865262985229	65758	13.3	18.4	0.00262196804396808	0.0234305001795292	0.151649430394173	0.216392084956169	0.000578389619477093	0.0130949439480901	0.592232763767242	49324	10.8061656951904	6.52500009536743	73872	38114	402	18297732	-0.488338261842728	0.470999985933304	0.22	40018	0.559039235115051	0.0684869587421417	0.0583336241543293	0.0473140887916088	0.0518369302153587	0.0418377593159676
122	Florida	2009	8.04	9.05	18.2	6.43	21.93	8.18	37.4	21.16	6.93	4.33	14.6	6.08	2.71	4.3	7.24	1.87	18652644	0.066358208656311	0.0651193484663963	0.0631942600011826	65758	15	21.5	0.00256976974196732	0.0239155907183886	0.1524837911129	0.221111118793488	0.00058929983060807	0.0135954990983009	0.585734903812408	50350	10.826753616333	10.5333337783813	72235	37894	365	17648382	-0.525098443031311	0.46900001168251	0.12	37479	0.532782077789307	0.0727226212620735	0.0602853856980801	0.0495092272758484	0.0468389429152012	0.0341421067714691
123	Florida	2010	8.42000007629395	9.77000045776367	20.0200004577637	6.51999998092651	20.6800003051758	7.6399998664856	35.6300010681152	19.8500003814697	6.78000020980835	4.44000005722046	13.8000001907349	5.98000001907349	2.71000003814697	4.32999992370605	7.3899998664856	1.83000004291534	18852220	0.0647561401128769	0.0657825469970703	0.0628332868218422	65758	16.5	23.6	0.00255391676910222	0.0244161691516638	0.153129607439041	0.225624993443489	0.000592450145632029	0.0140616856515408	0.579621195793152	47850	10.7758264541626	10.8916664123535	72390	37849	361	17887439	-0.179697409272194	0.474000006914139	0.2	38718	0.523935794830322	0.0735240951180458	0.0611594654619694	0.047833651304245	0.0441397279500961	0.031309861689806
124	Florida	2011	8.32	9.1	21	6.31	19.9	6.9	34.24	19.12	5.9	3.86	13.32	4.99	2.59	4.34	8.13	1.57	19107900	0.0627235844731331	0.0673087015748024	0.0632124394178391	65758	17	25.1	0.00257584569044411	0.0250332057476044	0.154629558324814	0.229651927947998	0.000596925907302648	0.0144613487645984	0.57305121421814	47480	10.7680635452271	9.77499961853027	71906	38145	357	18108630	-1.36958086490631	0.481099992990494	0.13	40538	0.529463946819305	0.0708183199167252	0.0595580004155636	0.0420931726694107	0.0393185876309872	0.0261954106390476
125	Florida	2012	8.32	9.1	21.25	6.27	21.16	6.8	36.07	20.43	5.88	3.08	13.18	5.07	2.61	4.24	8.36	1.56	19355256	0.0609474219381809	0.0678530409932137	0.0635579228401184	65758	17.2	25.6	0.00258761760778725	0.0255879852920771	0.155414164066315	0.232950732111931	0.000615388387814164	0.0148741509765387	0.567970037460327	47505	10.7685899734497	8.31666660308838	65683	34959	333	16672179	-0.216790154576302	0.482800006866455	0.17	41249	0.533431053161621	0.0660185813903809	0.054542250931263	0.0392852500081062	0.0330487489700317	0.0224302969872952
126	Florida	2013	8.63	9.42	21.85	6.56	20.76	6.35	34.85	20.16	6.12	2.78	11.96	5.59	2.51	4	7.39	1.62	19600312	0.0599856302142143	0.0673496425151825	0.0641441345214844	65758	17.1	24.8	0.00257643847726285	0.0261947866529226	0.155546143651009	0.237115517258644	0.000624734966550022	0.0152188390493393	0.562723517417908	48670	10.792818069458	7.03333330154419	67816	36331	345	17707637	0.134489268064499	0.48429998755455	NA	41309	0.541702687740326	0.0627588853240013	0.0488174296915531	0.0325171276926994	0.0286371205002069	0.0180666279047728
127	Florida	2014	9.26	9.14	23.23	7.2	20.92	5.63	33.58	20.64	6.01	2.79	10.8	5.64	2.45	4.19	6.88	1.61	19893296	0.0588906891644001	0.0661976262927055	0.0651837661862373	65758	16.6	24.2	0.00258448882959783	0.0267920903861523	0.155566021800041	0.240727782249451	0.000635490461718291	0.0155507158488035	0.558143436908722	46140	10.7394351959229	6.09999990463257	60714	30832	294	15848743	0.697013437747955	0.483399987220764	NA	42737	0.548492789268494	0.0599143356084824	0.0465387366712093	0.0306219421327114	0.0269138589501381	0.0158241372555494
128	Florida	2015	NA	NA	NA	NA	NA	NA	NA	NA	NA	NA	NA	NA	NA	NA	NA	NA	NA	NA	NA	NA	NA	NA	NA	NA	NA	NA	NA	NA	NA	NA	NA	NA	5.48181819915771	NA	NA	NA	NA	-0.0571396052837372	NA	NA	NA	NA	NA	NA	NA	NA	NA
129	Georgia	2000	NA	NA	NA	NA	NA	NA	NA	NA	NA	NA	NA	NA	NA	NA	NA	NA	8227303	0.0729159936308861	0.0727358683943748	0.0777427330613136	59425	NA	NA	0.00220704171806574	0.0216871798038483	0.286286175251007	0.0536720231175423	0.00042444042628631	0.00834246631711721	0.627380669116974	57601	10.9612951278687	3.59999990463257	NA	NA	NA	NA	-2.13449692726135	NA	1.69	28693	0.592322051525116	NA	NA	NA	NA	NA
130	Georgia	2001	NA	NA	NA	NA	NA	NA	NA	NA	NA	NA	NA	NA	NA	NA	NA	NA	8377038	0.0721519961953163	0.0741683393716812	0.0744892135262489	59425	NA	NA	0.00222930824384093	0.0229326877743006	0.287383913993835	0.0577922649681568	0.000440847943536937	0.00898300763219595	0.620237946510315	56932	10.9496126174927	4.05000019073486	NA	NA	NA	NA	-0.504171550273895	NA	1.28	29594	0.583746790885925	NA	NA	NA	NA	NA
131	Georgia	2002	NA	NA	NA	NA	NA	NA	NA	NA	NA	NA	NA	NA	NA	NA	NA	NA	8508256	0.0717907398939133	0.0744479224085808	0.0721123144030571	59425	NA	NA	0.00223665102384984	0.0241746362298727	0.288619190454483	0.0615032017230988	0.000455792585853487	0.00959068443626165	0.613419830799103	56505	10.942084312439	5	NA	NA	NA	NA	-1.83883857727051	NA	0.88	29868	0.573412954807281	NA	NA	NA	NA	NA
132	Georgia	2003	NA	NA	NA	NA	NA	NA	NA	NA	NA	NA	NA	NA	NA	NA	NA	NA	8622793	0.0719853788614273	0.0737346932291985	0.0705469772219658	59425	13.4	19.1	0.00223523867316544	0.0253256689757109	0.289750665426254	0.0649595782160759	0.000464350712718442	0.0101562216877937	0.607108294963837	54626	10.9082651138306	4.84166669845581	NA	NA	NA	NA	1.79129207134247	NA	0.71	30473	0.570260345935822	NA	NA	NA	NA	NA
133	Georgia	2004	NA	NA	NA	NA	NA	NA	NA	NA	NA	NA	NA	NA	NA	NA	NA	NA	8769252	0.072643369436264	0.074143722653389	0.0705885738134384	59425	13.7	19.4	0.00224728393368423	0.026443874463439	0.29133728146553	0.0687144100666046	0.000488639168906957	0.0108237285166979	0.599944770336151	51367	10.8467512130737	4.76666688919067	29302	18377	466	8125492	-0.0381204597651958	NA	0.47	31527	0.576521933078766	NA	NA	NA	NA	NA
134	Georgia	2005	NA	NA	NA	NA	NA	NA	NA	NA	NA	NA	NA	NA	NA	NA	NA	NA	8925922	0.0736439302563667	0.0718294456601143	0.0705329924821854	59425	14.5	20.3	0.00223920843563974	0.0277295727282763	0.292880207300186	0.0724809169769287	0.00049104169011116	0.0114061050117016	0.592772960662842	55675	10.9272861480713	5.30833339691162	28811	17924	459	8209878	1.12518155574799	NA	0.33	32997	0.585530519485474	0.0568166263401508	0.0448245592415333	0.0349335223436356	0.0270064733922482	0.0146457618102431
135	Georgia	2006	7.77	8.94	18.05	5.77	19.68	8.17	35.07	18.56	6.74	4.5	14.1	5.75	2.93	4.39	7.98	1.82	9155813	0.0739866569638252	0.0712177082896233	0.0718422308564186	59425	14.8	20.3	0.00225561624392867	0.02898552082479	0.295798093080521	0.0764173567295074	0.00052240036893636	0.0120758255943656	0.583945214748383	57940	10.9671630859375	4.71666669845581	30854	18995	436	8663117	-1.60336375236511	0.460999995470047	0.28	34420	0.588008642196655	0.0564490295946598	0.0457672029733658	0.0377879627048969	0.031633548438549	0.0190270971506834
136	Georgia	2007	7.5	8.39	17.06	5.73	21.15	8.44	36.32	20.33	6.7	4.26	14.07	5.77	3.06	4.29	7.97	2.03	9349988	0.0743447989225388	0.0701722800731659	0.0718302503228188	59425	14.3	19.8	0.00224652700126171	0.0300621781498194	0.297770649194717	0.0803389251232147	0.000526631716638803	0.0127892140299082	0.576265871524811	55540	10.924859046936	4.625	28979	17594	350	7708266	-2.19735193252563	0.46399998664856	0.27	35606	0.59063047170639	0.0531041547656059	0.0442554615437984	0.0420176088809967	0.0354436412453651	0.0216615479439497
137	Georgia	2008	7.26	8.1	18.3	5.26	21.73	7.2	35.46	21.43	6.41	3.85	13.67	5.54	3.05	3.93	8.11	2.06	9504843	0.074439525604248	0.0698824822902679	0.0716790407896042	59425	14.7	20.2	0.0022353867534548	0.031106248497963	0.299207895994186	0.0836416780948639	0.000542039459105581	0.013503011316061	0.569763779640198	50831	10.8362617492676	6.47499990463257	33209	20514	427	8931253	-1.0102915763855	0.467000007629395	0.23	35895	0.576976418495178	0.0512117967009544	0.0430200770497322	0.0375186800956726	0.0361408069729805	0.0232261102646589
138	Georgia	2009	7.89	8.18	19.68	5.84	21.42	7	36.41	20.85	6.68	3.38	15.02	5.72	2.55	3.8	7.01	1.62	9620846	0.074031226336956	0.07029028236866	0.0710146501660347	59425	16.6	22.7	0.00223743310198188	0.0319897010922432	0.300736248493195	0.0863130986690521	0.000562424538657069	0.0141824325546622	0.563978672027588	47823	10.7752618789673	10.0416669845581	34809	21107	444	9154201	0.902060091495514	0.46900001168251	0.23	34396	0.549119770526886	0.0566508620977402	0.0477068535983562	0.0380915179848671	0.0327759608626366	0.0214726533740759
139	Georgia	2010	7.32000017166138	8.90999984741211	17.8400001525879	5.26000022888184	20.1399993896484	7.25	37.0999984741211	18.9400005340576	6.30999994277954	3.65000009536743	14.1300001144409	5.30999994277954	2.22000002861023	3.85999989509583	5.80000019073486	1.37000000476837	9714464	0.073192410171032	0.0703840181231499	0.0692946091294289	59425	18	25	0.00223367963917553	0.0329513810575008	0.301823645830154	0.0883981883525848	0.000565445516258478	0.0147444056347013	0.559283256530762	47905	10.7769756317139	10.3916664123535	32780	20552	426	8639939	0.937035918235779	0.467999994754791	0.19	34487	0.538788855075836	0.0602658502757549	0.0518570430576801	0.0389677286148071	0.0365794487297535	0.0197460390627384
140	Georgia	2011	6.51	8.74	16.85	4.37	19.4	6.25	34.97	18.42	5.62	3.84	12.7	4.6	2.39	4.08	6.32	1.46	9813201	0.07179094851017	0.0719229131937027	0.0688852667808533	59425	19.2	26.6	0.00225288374349475	0.0340170338749886	0.303158789873123	0.0897872149944305	0.000575245532672852	0.0152418157085776	0.554967045783997	48394	10.7871313095093	10.0500001907349	34432	21368	458	9110316	-2.57293939590454	0.476999998092651	0.23	36588	0.545197546482086	0.0581263564527035	0.0481470823287964	0.0360997244715691	0.0311900675296783	0.0181245505809784
141	Georgia	2012	7.43	9.66	18.52	5.14	19.42	6.45	31.97	18.94	5.27	2.98	11.66	4.44	2.56	3.79	6.76	1.64	9919000	0.0707389861345291	0.07339146733284	0.0683604180812836	59425	19.2	27.3	0.00227795145474374	0.0351564660668373	0.303907662630081	0.0907663106918335	0.000587155984248966	0.0157536044716835	0.55155086517334	49619	10.8121290206909	8.99166679382324	34769	21837	493	9416852	-3.2557168006897	0.48089998960495	0.2	37254	0.544854402542114	0.0532762259244919	0.0438664108514786	0.03080521710217	0.0266760420054197	0.0140414070338011
142	Georgia	2013	9.53	9.46	20.15	7.64	19.76	6.42	30.67	19.62	5.51	2.34	11.04	4.96	3.09	3.95	7.51	2.19	9994759	0.0696942284703255	0.0735183283686638	0.0680335536599159	59425	19	26.7	0.00229940516874194	0.0363425463438034	0.305285096168518	0.0914628356695175	0.000606217712629586	0.0162099953740835	0.547793924808502	48215	10.7834253311157	8	29070	18027	384	7874446	1.95521998405457	0.483700007200241	0.2	37596	0.55188262462616	0.0522043481469154	0.0400435291230679	0.0278962440788746	0.0215530749410391	0.0125921741127968
143	Georgia	2014	9.7	8.37	19.7	8.1	20.87	5.4	32.39	20.9	6.17	2.33	11.8	5.69	2.91	3.29	7.19	2.1	10097343	0.0689455643296242	0.0734604150056839	0.0689415037631989	59425	18.4	26.3	0.00230615120381117	0.0375291779637337	0.306834578514099	0.0926262512803078	0.000626996625214815	0.0166563615202904	0.543420493602753	49555	10.8108386993408	7.09166669845581	26853	16711	413	7907103	1.58694875240326	0.480100005865097	0.15	38980	0.560205399990082	0.0501638874411583	0.0381151773035526	0.0290512591600418	0.0214917212724686	0.0107408426702023
144	Georgia	2015	NA	NA	NA	NA	NA	NA	NA	NA	NA	NA	NA	NA	NA	NA	NA	NA	NA	NA	NA	NA	NA	NA	NA	NA	NA	NA	NA	NA	NA	NA	NA	NA	6.04545450210571	NA	NA	NA	NA	-0.0834204480051994	NA	NA	NA	NA	NA	NA	NA	NA	NA
145	Idaho	2000	NA	NA	NA	NA	NA	NA	NA	NA	NA	NA	NA	NA	NA	NA	NA	NA	1299430	0.0858668833971024	0.0728765726089478	0.06515933573246	83569	NA	NA	0.0123092429712415	0.00927406642585993	0.00384168443270028	0.0792947709560394	0.000958112417720258	0.01156737934798	0.882754743099213	51704	10.8532905578613	4.68333339691162	NA	NA	NA	NA	-1.27492010593414	NA	NA	25258	0.597829043865204	NA	NA	NA	NA	NA
146	Idaho	2001	NA	NA	NA	NA	NA	NA	NA	NA	NA	NA	NA	NA	NA	NA	NA	NA	1319962	0.0848554745316505	0.0745529010891914	0.0632442459464073	83569	NA	NA	0.0122374733909965	0.00951845571398735	0.00419936329126358	0.0826288908720016	0.00104624219238758	0.0120889842510223	0.878280580043793	51135	10.8422241210938	5.09999990463257	NA	NA	NA	NA	-2.42353653907776	NA	NA	26075	0.593324661254883	NA	NA	NA	NA	NA
147	Idaho	2002	NA	NA	NA	NA	NA	NA	NA	NA	NA	NA	NA	NA	NA	NA	NA	NA	1340372	0.0828486382961273	0.0754835233092308	0.0634122490882874	83569	NA	NA	0.0121466275304556	0.00969730783253908	0.00445846375077963	0.0856762155890465	0.00108626554720104	0.0125480089336634	0.874387085437775	49630	10.8123512268066	5.54166650772095	NA	NA	NA	NA	-2.27931976318359	NA	NA	26425	0.590507686138153	NA	NA	NA	NA	NA
148	Idaho	2003	NA	NA	NA	NA	NA	NA	NA	NA	NA	NA	NA	NA	NA	NA	NA	NA	1363380	0.080881342291832	0.0771024972200394	0.0636337623000145	83569	11.7	15.9	0.0119973886758089	0.0100984321907163	0.00470448425039649	0.088525578379631	0.00111340929288417	0.0130924610421062	0.870468258857727	54541	10.9067077636719	5.625	NA	NA	NA	NA	-2.17241597175598	NA	NA	27031	0.587772309780121	NA	NA	NA	NA	NA
149	Idaho	2004	NA	NA	NA	NA	NA	NA	NA	NA	NA	NA	NA	NA	NA	NA	NA	NA	1391802	0.0796528533101082	0.0770253241062164	0.0650272071361542	83569	11.5	15.1	0.0118723781779408	0.0104296440258622	0.00497053470462561	0.091469906270504	0.00114599638618529	0.0134846763685346	0.866626858711243	55595	10.9258489608765	4.91666650772095	3620	2289	118	1384946	-0.985955536365509	NA	NA	28813	0.592199921607971	NA	NA	NA	NA	NA
150	Idaho	2005	NA	NA	NA	NA	NA	NA	NA	NA	NA	NA	NA	NA	NA	NA	NA	NA	1428241	0.078699603676796	0.0759976804256439	0.0659664571285248	83569	13.4	17.2	0.0117942281067371	0.010832205414772	0.00520780449733138	0.094763420522213	0.0011965767480433	0.0140277445316315	0.862178027629852	53553	10.8884267807007	4.00833320617676	3679	2362	107	1426766	-0.147666946053505	NA	NA	29815	0.601806700229645	0.06181326135993	0.0525317825376987	0.0354872345924377	0.0187602769583464	0.0113617787137628
151	Idaho	2006	7.2	8.76	17.03	5.03	21.64	10.59	37.6	20.14	8.16	7.17	17.88	6.39	3	5.1	8.84	1.54	1468669	0.0775668323040009	0.074331246316433	0.0678498670458794	83569	12.8	16	0.0115928091108799	0.0111624877899885	0.00542327761650085	0.0990658923983574	0.00121061992831528	0.014494757167995	0.857050180435181	54264	10.9016160964966	3.42499995231628	3896	2422	107	1464850	1.01860475540161	0.421000003814697	NA	31945	0.61328661441803	0.0593851134181023	0.0601726360619068	0.0388475172221661	0.0260557290166616	0.0100719165056944
152	Idaho	2007	7.36	8.8	16.72	5.41	19.75	9.11	38.51	17.86	7.84	6.59	18.2	6.11	2.72	4.52	7.61	1.55	1505105	0.0767308622598648	0.0723637193441391	0.0687347427010536	83569	12.1	15.9	0.0114450482651591	0.0115360720083117	0.00561422621831298	0.103130348026752	0.00131552282255143	0.0150627363473177	0.851896047592163	56160	10.935959815979	3.05833339691162	4068	2484	107	1496944	-2.25764846801758	0.435999989509583	NA	32952	0.618628621101379	0.0431509539484978	0.0553618036210537	0.0370410680770874	0.0342082194983959	0.0156234670430422
153	Idaho	2008	8.03	9.79	18.08	5.98	18.76	7.97	35.96	17.27	7.13	5.68	16.88	5.61	2.78	5.08	7.64	1.59	1534320	0.0759052857756615	0.0709447860717773	0.0698048621416092	83569	12.5	15.8	0.0113705098628998	0.0116644510999322	0.00573152909055352	0.106793887913227	0.00133805198129267	0.0155391311272979	0.847562432289124	52143	10.8617448806763	5.15000009536743	4461	2512	106	1519310	-1.37871134281158	0.418999999761581	NA	32854	0.60181450843811	0.0525473318994045	0.047008503228426	0.0417558886110783	0.034280676394701	0.0165758542716503
154	Idaho	2009	8.21	9.94	17.87	6.26	20.1	8.55	35.72	19	7.14	5.16	16.35	5.79	3.03	5.08	7.79	1.91	1554439	0.0746024772524834	0.0697544291615486	0.0688981711864471	83569	14.4	18.5	0.0113005395978689	0.0118422145023942	0.00591210089623928	0.109890446066856	0.00140307855326682	0.0161235015839338	0.843528091907501	51616	10.8515872955322	8.83333301544189	4215	2511	108	1543324	0.0125694880262017	0.421000003814697	NA	31392	0.568065404891968	0.0535968169569969	0.0576167590916157	0.0444557070732117	0.0339662581682205	0.0153294922783971
155	Idaho	2010	9.5600004196167	10.0600004196167	20.5599994659424	7.48000001907349	21.8899993896484	8.07999992370605	37.2999992370605	21.0300006866455	7.53000020980835	5.23000001907349	16.5100002288818	6.21000003814697	3.14000010490417	4.55999994277954	8.30000019073486	2	1570639	0.0732790902256966	0.0690470561385155	0.0678450018167496	83569	15.8	19.8	0.0112260039895773	0.0119696501642466	0.00572378514334559	0.112672612071037	0.00140388717409223	0.0166078899055719	0.840396165847778	51090	10.8413438796997	8.97500038146973	4341	2603	110	1565006	0.491381406784058	0.43299999833107	NA	32050	0.553070425987244	0.0570166222751141	0.0560161173343658	0.0391029082238674	0.0342182964086533	0.0147058572620153
156	Idaho	2011	9.36	10.17	19.25	7.42	21.64	7.17	34.15	21.37	7.42	4.5	15.58	6.32	2.66	4.47	7.27	1.55	1583780	0.072098396718502	0.0695740580558777	0.0670099407434464	83569	16.5	21.3	0.0112319895997643	0.0122895855456591	0.00606460496783257	0.114702165126801	0.00143138563726097	0.0170320365577936	0.837248206138611	49958	10.8189382553101	8.23333358764648	4251	2588	108	1580103	2.03736543655396	0.432000011205673	NA	33544	0.554589629173279	0.0531943663954735	0.0525204539299011	0.0429150313138962	0.0300520695745945	0.0123424446210265
157	Idaho	2012	7.17	9	16.34	5.27	19.9	7.16	30.75	19.78	6.7	3.57	14.5	5.75	2.32	4.1	6.54	1.31	1595590	0.0710439383983612	0.0697741881012917	0.0658464878797531	83569	16	21.3	0.0112240612506866	0.0126667879521847	0.00626351358368993	0.116413362324238	0.00144711358007044	0.0175414737313986	0.834443688392639	49414	10.8079891204834	7.13333320617676	4265	2579	106	1573210	-0.105952456593513	0.430200010538101	NA	34846	0.552791118621826	0.0511810891330242	0.0524021349847317	0.0323508940637112	0.0275267269462347	0.00978724285960197
158	Idaho	2013	6.84	7.56	16.03	5.13	19.59	6.95	32.09	19.21	6.65	3.59	13.15	5.95	2.34	3.69	6.73	1.38	1612843	0.0703986659646034	0.069532498717308	0.0652152746915817	83569	15.6	19.2	0.0112726408988237	0.0129448436200619	0.00665222853422165	0.118414498865604	0.00152463698759675	0.018070574849844	0.831120550632477	52614	10.8707370758057	6.01666641235352	4272	2547	108	1611052	-2.00277376174927	0.437599986791611	NA	35641	0.55904632806778	0.0458972044289112	0.0493280254304409	0.0337542407214642	0.0215212181210518	0.00873423274606466
159	Idaho	2014	7.77	8.36	16.2	6.23	20.03	6.1	32.89	19.79	6.67	3.45	12.46	6.13	2.38	3.7	5.74	1.61	1634464	0.0701899826526642	0.0687228366732597	0.0655431970953941	83569	14.8	19	0.0113052353262901	0.0132716288790107	0.00682731484994292	0.120224125683308	0.00163233943749219	0.018674623221159	0.828064739704132	53438	10.8862771987915	4.80000019073486	4265	2554	111	1633383	-1.22794437408447	0.454100012779236	NA	36734	0.564704418182373	0.0483039692044258	0.0423893705010414	0.0285080634057522	0.0174817908555269	0.00755087565630674
160	Idaho	2015	NA	NA	NA	NA	NA	NA	NA	NA	NA	NA	NA	NA	NA	NA	NA	NA	NA	NA	NA	NA	NA	NA	NA	NA	NA	NA	NA	NA	NA	NA	NA	NA	3.99090909957886	NA	NA	NA	NA	-1.1126823425293	NA	NA	NA	NA	NA	NA	NA	NA	NA
161	Illinois	2000	NA	NA	NA	NA	NA	NA	NA	NA	NA	NA	NA	NA	NA	NA	NA	NA	12434161	0.0721979588270187	0.0687870308756828	0.0712857097387314	57914	NA	NA	0.00150110654067248	0.0348096676170826	0.150108888745308	0.124187313020229	0.00026443280512467	0.00842654332518578	0.680702030658722	63324	11.05601978302	4.34999990463257	NA	NA	NA	NA	-0.985332906246185	NA	9.41	32946	0.591887533664703	NA	NA	NA	NA	NA
162	Illinois	2001	NA	NA	NA	NA	NA	NA	NA	NA	NA	NA	NA	NA	NA	NA	NA	NA	12488445	0.0718435347080231	0.0697396695613861	0.0692422464489937	57914	NA	NA	0.00150619237683713	0.0360603742301464	0.14940619468689	0.128241181373596	0.000269128795480356	0.00887220166623592	0.675644755363464	61739	11.0306711196899	5.36666679382324	NA	NA	NA	NA	0.218648597598076	NA	7.89	33755	0.585337936878204	NA	NA	NA	NA	NA
163	Illinois	2002	NA	NA	NA	NA	NA	NA	NA	NA	NA	NA	NA	NA	NA	NA	NA	NA	12525556	0.0714730769395828	0.070072814822197	0.0682710632681847	57914	NA	NA	0.00150005321484059	0.0373248904943466	0.148783013224602	0.131994143128395	0.000268091884208843	0.0092988284304738	0.670830965042114	56203	10.9367256164551	6.54166650772095	NA	NA	NA	NA	0.858523845672607	NA	6.37	34071	0.576439559459686	NA	NA	NA	NA	NA
164	Illinois	2003	NA	NA	NA	NA	NA	NA	NA	NA	NA	NA	NA	NA	NA	NA	NA	NA	12556006	0.0713564455509186	0.0705088078975677	0.067801333963871	57914	11.4	15.6	0.00149394641630352	0.0385116897523403	0.148056954145432	0.135546520352364	0.000263698515482247	0.00975525192916393	0.666371941566467	58121	10.9702825546265	6.75	NA	NA	NA	NA	-0.763346374034882	NA	7.68	34627	0.573222875595093	NA	NA	NA	NA	NA
165	Illinois	2004	NA	NA	NA	NA	NA	NA	NA	NA	NA	NA	NA	NA	NA	NA	NA	NA	12589773	0.0718974024057388	0.0709484592080116	0.0679684206843376	57914	11.9	16.7	0.00150757282972336	0.0396164394915104	0.147424101829529	0.138785034418106	0.000264023808995262	0.0102347359061241	0.662168085575104	57750	10.9638786315918	6.18333339691162	50174	30889	753	12645893	0.714632153511047	NA	6.33	36126	0.575994670391083	NA	NA	NA	NA	NA
166	Illinois	2005	NA	NA	NA	NA	NA	NA	NA	NA	NA	NA	NA	NA	NA	NA	NA	NA	12609903	0.0725045204162598	0.0704018920660019	0.0686827674508095	57914	12	16.5	0.00150746596045792	0.0407677218317986	0.146771624684334	0.142122343182564	0.000260906061157584	0.0106997648254037	0.657870173454285	58671	10.9797010421753	5.65833330154419	51390	30964	761	12720852	-1.01873052120209	NA	4.98	37692	0.581937491893768	0.0546582601964474	0.0460637547075748	0.0391995757818222	0.0454120859503746	0.0297954380512238
167	Illinois	2006	7.37	9.97	18.43	5.03	25.45	10.48	46.35	23.78	7.71	5.62	18.86	6.01	2.82	4.35	7.68	1.74	12643955	0.0728875547647476	0.0698303654789925	0.07001693546772	57914	12.3	17	0.00150562066119164	0.0419732592999935	0.146143272519112	0.145542040467262	0.000259966123849154	0.0111901694908738	0.653385698795319	57150	10.9534349441528	4.56666660308838	52055	31478	757	12793900	-1.39054012298584	0.462000012397766	3.62	40219	0.58966064453125	0.0525632426142693	0.0433696173131466	0.0410670302808285	0.0510408841073513	0.0374118499457836
168	Illinois	2007	7.3	9.06	18.8	5	26.26	10.37	46.7	24.77	8.24	5.81	18.78	6.68	2.67	4.4	7.33	1.59	12695866	0.0731243565678596	0.0693362727761269	0.0705810859799385	57914	11.9	16.6	0.00150458421558142	0.0432176887989044	0.145300284028053	0.148837968707085	0.00025835182168521	0.0117344493046403	0.649146676063538	59953	11.0013160705566	5.02500009536743	53537	31524	757	12813230	-0.527899205684662	0.465999990701675	3.15	42360	0.597712099552155	0.0478025488555431	0.0440452806651592	0.0411612018942833	0.0502952039241791	0.0409687496721745
169	Illinois	2008	7.18	8.58	17.7	5.1	26.75	10.19	46.02	25.53	8.25	5.17	18.64	6.8	2.39	4.21	6.61	1.39	12747038	0.0730416774749756	0.0687646046280861	0.0714093744754791	57914	12.2	16.9	0.00149925029836595	0.044266439974308	0.144502595067024	0.152297973632812	0.0002563732850831	0.0122915618121624	0.644885838031769	58558	10.9777727127075	6.44999980926514	52561	31496	749	12846505	2.42909121513367	0.467000007629395	2.14	43620	0.593690931797028	0.0451027341187	0.0436760373413563	0.0381117053329945	0.049685999751091	0.0451539270579815
170	Illinois	2009	7.77	9.87	19.01	5.46	26.39	9.7	46.34	24.98	7.58	4.32	17.59	6.19	2.61	4.47	7.12	1.54	12796778	0.0725339576601982	0.0685835108160973	0.0714786946773529	57914	13.3	18.7	0.00149615784175694	0.0452787429094315	0.143800109624863	0.155551269650459	0.000251156976446509	0.0128376064822078	0.640784978866577	58338	10.9740085601807	10.3083333969116	50833	30663	736	12675815	3.84125304222107	0.46900001168251	1.8	41529	0.572546601295471	0.0475836656987667	0.0437896177172661	0.0371051579713821	0.0467651598155499	0.0394126921892166
171	Illinois	2010	8.35000038146973	10.1800003051758	22.0699996948242	5.6399998664856	26.0100002288818	8.72999954223633	46.6300010681152	24.5400009155273	7.21000003814697	4.1100001335144	16.9099998474121	5.8600001335144	2.67000007629395	4.32000017166138	7.98999977111816	1.5	12840097	0.0716830268502235	0.0685674697160721	0.0708595141768456	57914	13.8	19.4	0.00150668644346297	0.0462404601275921	0.143236696720123	0.158443197607994	0.000249452947173268	0.0133527806028724	0.63697075843811	55083	10.9165964126587	10.2666664123535	49849	29991	778	12749781	2.72647285461426	0.465000003576279	1.45	42154	0.564830780029297	0.0463681109249592	0.048033844679594	0.0393927283585072	0.0467116944491863	0.0399805828928947
172	Illinois	2011	8.55	9.69	22.32	6	25.34	7.95	44.84	24.19	6.89	3.92	16.5	5.6	2.58	4.1	8.07	1.42	12858725	0.0705592483282089	0.0686915665864944	0.0702918022871017	57914	14.9	21.3	0.00146756391040981	0.0475621819496155	0.142697662115097	0.160751551389694	0.000246369687374681	0.0136319892480969	0.633642673492432	53304	10.8837671279907	9.57499980926514	46335	27917	690	11898578	0.904719471931458	0.471799999475479	1.18	44303	0.573907732963562	0.0500453002750874	0.0472335182130337	0.0372120030224323	0.0451168715953827	0.03541199862957
173	Illinois	2012	8.73	8.73	22.33	6.42	25.78	7.5	44.77	24.91	7.18	3.5	15.32	6.28	2.47	3.71	7.73	1.42	12873763	0.0692297220230103	0.0696021020412445	0.0693971887230873	57914	14.7	20.6	0.00147680204827338	0.048958957195282	0.14228481054306	0.162890836596489	0.000258354906691238	0.0140623999759555	0.630067825317383	53349	10.8846101760864	8.95833301544189	45505	26945	581	11569093	-2.08476567268372	0.471599996089935	1.29	46067	0.577284872531891	0.0471446216106415	0.0416786000132561	0.0344759561121464	0.0394338257610798	0.0307140555232763
174	Illinois	2013	8.73	8.14	22.28	6.52	26.59	6.82	44.13	26.14	6.44	2.56	13.61	5.72	2.25	3.25	6.77	1.36	12890552	0.0680558159947395	0.0703513696789742	0.068870909512043	57914	14.6	20.6	0.00147464592009783	0.050496906042099	0.141914397478104	0.164916127920151	0.000273688812740147	0.0144277764484286	0.626496434211731	58132	10.9704713821411	8.85000038146973	14563	8606	262	4224723	0.117282934486866	0.482400000095367	1.09	46477	0.58141964673996	0.0466237440705299	0.0409675426781178	0.0311235412955284	0.0343101732432842	0.024950971826911
175	Illinois	2014	9.55	8.54	22.5	7.49	26.39	5.54	40.96	26.54	6.16	2.25	13.15	5.47	2.49	3.41	6.99	1.62	12880580	0.0669000893831253	0.0704828500747681	0.0687355697154999	57914	14.3	20.1	0.00147244927939028	0.051922120153904	0.141595646739006	0.167148843407631	0.000277006154647097	0.0147124584764242	0.622871458530426	54916	10.9135599136353	6.95833349227905	34425	20092	284	7428735	0.830454170703888	0.476500004529953	1.15	47643	0.589697659015656	0.0428365394473076	0.0408771559596062	0.030642518773675	0.0312185361981392	0.025223046541214
176	Illinois	2015	NA	NA	NA	NA	NA	NA	NA	NA	NA	NA	NA	NA	NA	NA	NA	NA	NA	NA	NA	NA	NA	NA	NA	NA	NA	NA	NA	NA	NA	NA	NA	NA	5.80909109115601	NA	NA	NA	NA	0.917414605617523	NA	NA	NA	NA	NA	NA	NA	NA	NA
177	Indiana	2000	NA	NA	NA	NA	NA	NA	NA	NA	NA	NA	NA	NA	NA	NA	NA	NA	6091866	0.0747491791844368	0.070430800318718	0.066640667617321	36420	NA	NA	0.00228041782975197	0.00994506478309631	0.0837472453713417	0.0356747843325138	0.00026428684941493	0.00878958962857723	0.859298586845398	56177	10.9362630844116	3.13333320617676	NA	NA	NA	NA	-1.29380774497986	NA	2.24	28122	0.598476231098175	NA	NA	NA	NA	NA
178	Indiana	2001	NA	NA	NA	NA	NA	NA	NA	NA	NA	NA	NA	NA	NA	NA	NA	NA	6127760	0.0740448385477066	0.0718884244561195	0.0641622692346573	36420	NA	NA	0.00228207372128963	0.0105041647329926	0.0844967812299728	0.0382634103298187	0.000271387922111899	0.00932559370994568	0.854856610298157	53994	10.8966283798218	4.25	NA	NA	NA	NA	0.348019391298294	NA	2.18	28652	0.585051655769348	NA	NA	NA	NA	NA
179	Indiana	2002	NA	NA	NA	NA	NA	NA	NA	NA	NA	NA	NA	NA	NA	NA	NA	NA	6155967	0.0732347965240479	0.0727822259068489	0.063002772629261	36420	NA	NA	0.00228623696602881	0.0111246537417173	0.085153803229332	0.0405149981379509	0.000272905948804691	0.00989511515945196	0.850752294063568	54015	10.8970174789429	5.19166660308838	NA	NA	NA	NA	1.10572528839111	NA	2.08	28850	0.576916038990021	NA	NA	NA	NA	NA
180	Indiana	2003	NA	NA	NA	NA	NA	NA	NA	NA	NA	NA	NA	NA	NA	NA	NA	NA	6196638	0.0730032995343208	0.0732832849025726	0.0628297179937363	36420	10	13.7	0.00226364680565894	0.01179607398808	0.0857871621847153	0.0429645888507366	0.000274019548669457	0.0104456646367908	0.846468865871429	54609	10.9079542160034	5.29166650772095	NA	NA	NA	NA	0.558453440666199	NA	1.63	29433	0.572977960109711	NA	NA	NA	NA	NA
181	Indiana	2004	NA	NA	NA	NA	NA	NA	NA	NA	NA	NA	NA	NA	NA	NA	NA	NA	6233007	0.0732367187738419	0.0730209350585938	0.0631574764847755	36420	11.1	15.7	0.00226231105625629	0.0124442344531417	0.0864611566066742	0.0454380996525288	0.000283330329693854	0.0110400971025229	0.842070758342743	53052	10.8790283203125	5.36666679382324	17109	9963	249	5991832	1.28929543495178	NA	1.37	30693	0.575866162776947	NA	NA	NA	NA	NA
182	Indiana	2005	NA	NA	NA	NA	NA	NA	NA	NA	NA	NA	NA	NA	NA	NA	NA	NA	6278616	0.0737711936235428	0.0721993520855904	0.0640293955802917	36420	12.2	16.6	0.00225415918976068	0.0131087806075811	0.0870905295014381	0.0483159013092518	0.000290509895421565	0.0116305882111192	0.837309539318085	51445	10.8482685089111	5.42500019073486	16701	9839	244	6043427	0.802282452583313	NA	1.28	31272	0.578111827373505	0.0569146275520325	0.0480882190167904	0.0282491687685251	0.0168660786002874	0.00678425375372171
183	Indiana	2006	8.1	9.75	20.25	5.68	21.08	9.18	40.97	19.15	7.67	5.04	19.3	5.94	2.85	4.66	8.78	1.54	6332669	0.0741624087095261	0.0712157860398293	0.0652127861976624	36420	12.5	17.4	0.00225765793584287	0.0137597592547536	0.0878853797912598	0.0512196347117424	0.000293083372525871	0.012280129827559	0.832304358482361	53317	10.8840103149414	5.07499980926514	15934	9449	208	5570912	1.55528700351715	0.432000011205673	1.17	32884	0.579775750637054	0.0541491433978081	0.0484565608203411	0.0316354557871819	0.0214501526206732	0.00801881030201912
184	Indiana	2007	8.44	10.51	20.25	6.1	22.38	9.62	41.68	20.76	7.29	4.95	17.2	5.88	2.94	4.63	8.74	1.7	6379599	0.0744706690311432	0.0700015798211098	0.0658814162015915	36420	12.3	17.1	0.00225170888006687	0.014361247420311	0.0885121449828148	0.0538674928247929	0.000292651617201045	0.012955516576767	0.827759265899658	54183	10.9001226425171	4.63333320617676	16163	9944	242	5961949	0.490447789430618	0.428999990224838	1.04	33868	0.582989633083344	0.0510730296373367	0.0472871065139771	0.0299275703728199	0.0222468785941601	0.0103290528059006
185	Indiana	2008	8.75	10.94	20.66	6.44	23.1	9.87	40.29	21.96	6.94	5.24	16.43	5.56	3.08	5.45	8.44	1.85	6424806	0.0745376572012901	0.0694534555077553	0.0658945962786674	36420	12.9	17.9	0.0022448927629739	0.0148678421974182	0.0891706272959709	0.0562997534871101	0.000296195707051083	0.0135893598198891	0.823531329631805	51153	10.8425760269165	6.05000019073486	15877	9690	222	5623508	1.69191026687622	0.437000006437302	1.03	35047	0.573204696178436	0.052851963788271	0.0494595989584923	0.0317894667387009	0.0238755606114864	0.012665637768805
186	Indiana	2009	8.5	10.59	19.94	6.29	22.96	9.32	40.93	21.72	6.99	5.01	17	5.57	3.05	5.1	7.91	1.96	6459325	0.0741425752639771	0.0695399269461632	0.065404511988163	36420	14.4	19.9	0.00222933501936495	0.0154954269528389	0.0897469967603683	0.0584979094564915	0.000311178038828075	0.014264184050262	0.819454967975616	48887	10.797266960144	10.3999996185303	16856	10326	242	5995956	1.85274791717529	0.433999985456467	0.93	33588	0.545920193195343	0.0505415014922619	0.0487582869827747	0.0319392383098602	0.02004723995924	0.00994773861020803
187	Indiana	2010	8.4399995803833	9.65999984741211	20.5599994659424	6.17999982833862	22.5499992370605	7.86999988555908	40.75	21.3099994659424	7.21999979019165	4.40999984741211	15.9899997711182	6.05999994277954	2.98000001907349	4.21000003814697	8.03999996185303	1.94000005722046	6490308	0.0731056183576584	0.0699050053954124	0.0646195858716965	36420	15.3	21.6	0.00220035784877837	0.0160822868347168	0.0903439372777939	0.0603498332202435	0.000301834661513567	0.0148804960772395	0.815841257572174	50101	10.8217964172363	10.25	15577	9808	237	5852251	-0.264121234416962	0.439999997615814	0.75	34390	0.542245447635651	0.051201481372118	0.0491564832627773	0.0312334951013327	0.0184406116604805	0.00779592897742987
188	Indiana	2011	8.98	9.13	21.95	6.66	22.7	6.63	41.84	21.4	6.94	3.76	15.78	5.79	2.44	3.8	6.99	1.45	6516560	0.0718041434884071	0.0711717531085014	0.0640098452568054	36420	15.8	22.6	0.00221788790076971	0.016920430585742	0.0908559113740921	0.0616690404713154	0.000309672584990039	0.0153476679697633	0.812679409980774	46786	10.7533397674561	9.02499961853027	15851	9878	244	6119628	1.04389631748199	0.446099996566772	0.67	36357	0.550063371658325	0.0536639802157879	0.0439287088811398	0.0281681697815657	0.0196606479585171	0.00767821166664362
189	Indiana	2012	8.5	8.9	20.46	6.32	24.01	7.16	43.11	22.84	6.84	3.58	15.5	5.74	2.52	3.75	6.81	1.6	6537632	0.0702183917164803	0.0727832317352295	0.0634948536753654	36420	15.5	22.1	0.00223811925388873	0.0177449565380812	0.0913367420434952	0.0628790333867073	0.000317699130391702	0.0158418212085962	0.809641599655151	47595	10.7704830169678	8.28333282470703	12032	8133	161	4502197	-0.605888783931732	0.441700011491776	0.66	37987	0.555800020694733	0.049309354275465	0.0410870313644409	0.0248201973736286	0.0148330070078373	0.00549378106370568
190	Indiana	2013	7.94	7.89	19.94	5.81	22.29	7	40.88	20.98	6.98	3.47	14.51	6.1	3	3.82	8.64	1.89	6570713	0.0695228949189186	0.0733614414930344	0.0635599195957184	36420	15.8	21.9	0.00226170290261507	0.0187399759888649	0.0919947326183319	0.0642501041293144	0.000331775256199762	0.0163268428295851	0.806094884872437	51380	10.8470039367676	7.45833349227905	9693	6509	111	3577585	0.868260204792023	0.455399990081787	0.58	38291	0.559231102466583	0.0481825321912766	0.0400685258209705	0.0224452093243599	0.0128958793357015	0.0057404856197536
191	Indiana	2014	9.12	8.48	22.37	6.85	21.75	6.27	39.46	20.61	6.69	3.04	13.27	6	2.84	3.01	8.25	1.86	6596855	0.0690212249755859	0.0736317560076714	0.0639334991574287	36420	15.2	21.2	0.00227972259745002	0.0196029767394066	0.0924391970038414	0.0655319839715958	0.000340616854373366	0.0167917888611555	0.803013682365417	48060	10.7802057266235	5.93333339691162	11926	8111	152	4656646	1.65025329589844	0.445499986410141	0.54	39578	0.565322697162628	0.0476214252412319	0.0398922935128212	0.0233408287167549	0.0130616892129183	0.00475558964535594
192	Indiana	2015	NA	NA	NA	NA	NA	NA	NA	NA	NA	NA	NA	NA	NA	NA	NA	NA	NA	NA	NA	NA	NA	NA	NA	NA	NA	NA	NA	NA	NA	NA	NA	NA	5.05454540252686	NA	NA	NA	NA	0.955535471439362	NA	NA	NA	NA	NA	NA	NA	NA	NA
193	Iowa	2000	NA	NA	NA	NA	NA	NA	NA	NA	NA	NA	NA	NA	NA	NA	NA	NA	2929067	0.0775345861911774	0.0698932483792305	0.0600187703967094	56273	NA	NA	0.002748315455392	0.0128156850114465	0.021109452471137	0.0284780096262693	0.000315800221869722	0.00747780781239271	0.927054941654205	56350	10.9393377304077	2.61666679382324	NA	NA	NA	NA	-1.69449901580811	NA	3.51	27561	0.653253078460693	NA	NA	NA	NA	NA
194	Iowa	2001	NA	NA	NA	NA	NA	NA	NA	NA	NA	NA	NA	NA	NA	NA	NA	NA	2931997	0.0775447562336922	0.0706399083137512	0.0579311661422253	56273	NA	NA	0.00279672862961888	0.0131036965176463	0.0216569118201733	0.0308561027050018	0.000346180429914966	0.00800137221813202	0.92323899269104	54792	10.9112997055054	3.33333325386047	NA	NA	NA	NA	0.319506287574768	NA	2.89	28367	0.647689640522003	NA	NA	NA	NA	NA
195	Iowa	2002	NA	NA	NA	NA	NA	NA	NA	NA	NA	NA	NA	NA	NA	NA	NA	NA	2934234	0.0761520713567734	0.072526253759861	0.0570029504597187	56273	NA	NA	0.00282322405837476	0.0135261882096529	0.0222201086580753	0.0329850986599922	0.000353755021933466	0.00850818306207657	0.919583439826965	54018	10.8970727920532	4.00833320617676	NA	NA	NA	NA	-0.326371520757675	NA	2.67	29099	0.640014410018921	NA	NA	NA	NA	NA
196	Iowa	2003	NA	NA	NA	NA	NA	NA	NA	NA	NA	NA	NA	NA	NA	NA	NA	NA	2941999	0.0751247704029083	0.0741648823022842	0.0568198710680008	56273	9.1	12.3	0.00284330477006733	0.0140418130904436	0.0228004828095436	0.0350207462906837	0.000409925356507301	0.00905438791960478	0.915829360485077	53269	10.8831100463867	4.51666641235352	NA	NA	NA	NA	-0.554824888706207	NA	2.41	29698	0.636391460895538	NA	NA	NA	NA	NA
197	Iowa	2004	NA	NA	NA	NA	NA	NA	NA	NA	NA	NA	NA	NA	NA	NA	NA	NA	2953635	0.0746243223547935	0.075010284781456	0.0571187697350979	56273	10.5	13.1	0.0028801797889173	0.0145427584648132	0.0234771724790335	0.0371650531888008	0.000422530196374282	0.00962475035339594	0.911887526512146	54383	10.9038066864014	4.49166679382324	7449	4598	231	2943984	0.661949932575226	NA	2.2	32148	0.643673300743103	NA	NA	NA	NA	NA
198	Iowa	2005	NA	NA	NA	NA	NA	NA	NA	NA	NA	NA	NA	NA	NA	NA	NA	NA	2964454	0.074154295027256	0.0748981088399887	0.0579492896795273	56273	10.8	13.9	0.00287506566382945	0.0149970278143883	0.0242732726037502	0.0392706394195557	0.00044729991350323	0.0101549895480275	0.907981693744659	56371	10.9397096633911	4.25	7557	4641	234	2966334	-0.0889535173773766	NA	2	32869	0.652670919895172	0.0552541427314281	0.039130337536335	0.0253782160580158	0.0168374795466661	0.00577349215745926
199	Iowa	2006	6.27	9.59	15.64	4.13	27.1	11.47	51.07	24.73	9.05	8	22.16	6.79	2.15	3.98	5.8	1.24	2982644	0.0739411041140556	0.0743769630789757	0.0593480132520199	56273	11	13.8	0.00288133625872433	0.0154369743540883	0.0252068303525448	0.0414779633283615	0.000473405467346311	0.010787408798933	0.903736054897308	56510	10.9421730041504	3.70000004768372	7615	4667	231	2961632	-0.546474575996399	0.42399999499321	1.67	34575	0.658303141593933	0.0552431605756283	0.0439605712890625	0.0277878660708666	0.019005348905921	0.00678212894126773
200	Iowa	2007	5.2	7.95	12.39	3.53	27.47	10.79	49.31	25.7	9.2	7.22	20.33	7.44	2.11	3.99	5.91	1.17	2999212	0.0736410096287727	0.0721512883901596	0.0619409382343292	56273	11	13.7	0.00288442429155111	0.0158498305827379	0.0262475609779358	0.0436921417713165	0.00051680242177099	0.0114119974896312	0.899397253990173	55844	10.9303169250488	3.70000004768372	7812	4760	234	2976754	2.0191798210144	0.425999999046326	1.18	36815	0.66373199224472	0.0524452105164528	0.0423320084810257	0.0266833454370499	0.0210268348455429	0.0086605791002512
201	Iowa	2008	4.08	7.15	9.99	2.63	27.23	10.55	48.78	25.52	8.28	6.3	18.55	6.7	1.7	3.69	4.92	0.87	3016734	0.0732467621564865	0.0710281357169151	0.0635846555233002	56273	11.4	14.2	0.00288126175291836	0.0162818469107151	0.0273106619715691	0.0456848368048668	0.000509159930516034	0.0120932105928659	0.895238995552063	55136	10.9175577163696	4.26666688919067	8031	4770	232	2967083	3.61738681793213	0.428000003099442	0.8	39339	0.661571085453033	0.0478931590914726	0.0379519984126091	0.0276076626032591	0.0214892644435167	0.00943677965551615
202	Iowa	2009	5.29	9.22	13.21	3.4	28.65	11.15	50.33	27	8.64	6.67	19.79	6.92	1.89	4.18	5.42	0.98	3032870	0.0722942277789116	0.0703548118472099	0.064776599407196	56273	11.8	15.6	0.00290450965985656	0.0168652143329382	0.0282052978873253	0.0481527410447598	0.0005512930219993	0.0126774311065674	0.890643537044525	55967	10.9325170516968	6.40833330154419	8057	4842	234	2988922	3.02305150032043	0.430999994277954	0.77	38123	0.645957469940186	0.0493990890681744	0.0366741567850113	0.0265943054109812	0.0171950850635767	0.00761246308684349
203	Iowa	2010	5.82000017166138	9.72000026702881	15.5100002288818	3.59999990463257	27.4699993133545	10.6499996185303	48.9700012207031	25.6399993896484	8.25	5.44000005722046	19.8199996948242	6.51000022888184	2.08999991416931	4.84999990463257	5.48000001907349	1.13999998569489	3050295	0.0710564032196999	0.0701086297631264	0.0649314224720001	56273	12.5	16.2	0.0028479213360697	0.0177268106490374	0.0289906393736601	0.050124004483223	0.00060879357624799	0.013242325745523	0.886459529399872	53224	10.8822650909424	5.98333358764648	8085	4875	238	3038644	3.50406217575073	0.426999986171722	0.69	38687	0.637681603431702	0.0492586866021156	0.0402439348399639	0.0261157285422087	0.0182804372161627	0.00865429360419512
204	Iowa	2011	6.38	8.58	17.5	4.11	26.57	9.52	50.01	24.42	7.78	4.35	18.75	6.22	2.23	4.36	6.24	1.25	3064904	0.0705513134598732	0.0712860822677612	0.0643811374902725	56273	12.7	17.1	0.00286338501609862	0.0187281556427479	0.0297232791781425	0.0516195595264435	0.000656790565699339	0.013681341893971	0.88272750377655	52864	10.8754777908325	5.47499990463257	7573	4676	235	2990283	1.1612241268158	0.433999985456467	0.66	42058	0.643079876899719	0.0458108186721802	0.0401244275271893	0.0261020008474588	0.0178958140313625	0.00727009726688266
205	Iowa	2012	7.45	8.53	18.95	5.28	27.54	8.67	50.3	25.84	7.36	3.41	16.28	6.27	2.39	3.59	6.83	1.45	3075935	0.0694608315825462	0.0725041329860687	0.0629668682813644	56273	12.7	16.1	0.00286774593405426	0.019791055470705	0.0303797051310539	0.0531136058270931	0.000666464038658887	0.0141804041340947	0.879001021385193	55106	10.9170141220093	4.99166679382324	7375	4353	229	2731249	-2.34378361701965	0.432799994945526	0.7	43458	0.6461541056633	0.045136783272028	0.0362324863672256	0.0221442021429539	0.0187392830848694	0.00662891753017902
206	Iowa	2013	7.34	7.86	18.51	5.31	26.27	7.25	48.23	24.72	6.21	3.12	13.82	5.24	2.17	2.52	6.63	1.34	3092341	0.0689409747719765	0.0737095326185226	0.0618838593363762	56273	12.6	16	0.00290136178955436	0.0208220891654491	0.0315453559160233	0.0546026453375816	0.000697853160090744	0.0146814342588186	0.87474924325943	55753	10.9286861419678	4.67500019073486	7747	4635	228	2940917	-0.540626764297485	0.442900002002716	NA	43735	0.650696039199829	0.0433753505349159	0.0350345298647881	0.0232412163168192	0.0125439949333668	0.00597067316994071
207	Iowa	2014	6.27	6.31	15.84	4.57	25.36	6.4	47.04	23.83	6.22	2.62	13.81	5.31	2.17	2.94	6.24	1.36	3107126	0.0684555470943451	0.0740201696753502	0.0615633241832256	56273	12.3	15.5	0.00292456755414605	0.0217960271984339	0.032581876963377	0.05586963519454	0.000742164964322001	0.0151316681876779	0.870954036712646	57810	10.9649171829224	4.35000038146973	7782	4623	221	2946179	0.754446148872375	0.443300008773804	NA	44937	0.653858244419098	0.0447001978754997	0.0330374203622341	0.0220045410096645	0.0153229515999556	0.00583984656259418
208	Iowa	2015	NA	NA	NA	NA	NA	NA	NA	NA	NA	NA	NA	NA	NA	NA	NA	NA	NA	NA	NA	NA	NA	NA	NA	NA	NA	NA	NA	NA	NA	NA	NA	NA	3.781818151474	NA	NA	NA	NA	1.0101752281189	NA	NA	NA	NA	NA	NA	NA	NA	NA
209	Kansas	2000	NA	NA	NA	NA	NA	NA	NA	NA	NA	NA	NA	NA	NA	NA	NA	NA	2693681	0.0783207044005394	0.0709772258996964	0.0637900307774544	82278	NA	NA	0.00838480889797211	0.0177708491683006	0.0567509680986404	0.0707704424858093	0.000445115816546604	0.0142091810703278	0.831668615341187	56444	10.9410037994385	3.60833334922791	NA	NA	NA	NA	-0.237376227974892	NA	3.06	28744	0.653177917003632	NA	NA	NA	NA	NA
210	Kansas	2001	NA	NA	NA	NA	NA	NA	NA	NA	NA	NA	NA	NA	NA	NA	NA	NA	2702162	0.0788723975419998	0.072219580411911	0.0616099238395691	82278	NA	NA	0.0083980904892087	0.018478536978364	0.0567049644887447	0.0742812603712082	0.000492198450956494	0.014866984449327	0.826777994632721	55379	10.9219560623169	4.23333311080933	NA	NA	NA	NA	0.195384487509727	NA	3.01	29789	0.654077351093292	NA	NA	NA	NA	NA
211	Kansas	2002	NA	NA	NA	NA	NA	NA	NA	NA	NA	NA	NA	NA	NA	NA	NA	NA	2713535	0.0781338736414909	0.074367567896843	0.0607001557946205	82278	NA	NA	0.008411536924541	0.0193640403449535	0.0567377991974354	0.0775740891695023	0.000505982025060803	0.0156297963112593	0.821776747703552	56084	10.9346055984497	5.06666660308838	NA	NA	NA	NA	-1.66505336761475	NA	2.27	29861	0.645470201969147	NA	NA	NA	NA	NA
212	Kansas	2003	NA	NA	NA	NA	NA	NA	NA	NA	NA	NA	NA	NA	NA	NA	NA	NA	2723004	0.0772360265254974	0.0758349969983101	0.0598757825791836	82278	10.4	13.8	0.00842121429741383	0.0201457645744085	0.0565584935247898	0.0809231251478195	0.000533969083335251	0.0163980666548014	0.81701934337616	56935	10.9496650695801	5.52500009536743	NA	NA	NA	NA	-0.844071686267853	NA	1.39	30772	0.638697564601898	NA	NA	NA	NA	NA
213	Kansas	2004	NA	NA	NA	NA	NA	NA	NA	NA	NA	NA	NA	NA	NA	NA	NA	NA	2734373	0.0764932185411453	0.0769331753253937	0.0601878389716148	82278	11.1	14.6	0.00844069197773933	0.0207389406859875	0.0566166341304779	0.0841596946120262	0.000549668970052153	0.017143601551652	0.812350749969482	51469	10.8487348556519	5.45833349227905	9966	6504	337	2688942	-0.262048780918121	NA	1.1	31999	0.639894068241119	NA	NA	NA	NA	NA
214	Kansas	2005	NA	NA	NA	NA	NA	NA	NA	NA	NA	NA	NA	NA	NA	NA	NA	NA	2745299	0.0761600136756897	0.0771715566515923	0.0602087415754795	82278	11.7	15.2	0.00844061095267534	0.0213044192641973	0.0563206411898136	0.0876593068242073	0.000598841870669276	0.0178654491901398	0.807810723781586	50948	10.8385610580444	4.98333358764648	10412	6471	342	2698592	0.549059450626373	NA	1.44	33483	0.642359554767609	0.054616030305624	0.0392830558121204	0.0244557056576014	0.0182230696082115	0.00925146788358688
215	Kansas	2006	7.79	9.02	18.14	5.63	25.49	13.19	47.97	22.88	8.5	7.29	19.46	6.57	2.84	4.81	7.78	1.63	2762931	0.0751603990793228	0.076949805021286	0.0625064447522163	82278	12.2	15.4	0.00836285855621099	0.0216726362705231	0.0567202009260654	0.0910724848508835	0.000587781600188464	0.0185574665665627	0.803026556968689	53487	10.8871936798096	4.40000009536743	10451	6469	327	2678243	-1.72532832622528	0.441000014543533	1.14	35987	0.650033235549927	0.0547584816813469	0.0393425263464451	0.0259866882115602	0.0211377870291471	0.00924203917384148
216	Kansas	2007	7.32	9.58	16.97	5.17	25.47	11.32	49.17	22.93	8.53	7	20.04	6.56	2.29	4.67	6.52	1.15	2783785	0.0745334103703499	0.0743545219302177	0.0649759247899055	82278	11.2	14.7	0.00828979257494211	0.0222222618758678	0.056755818426609	0.0947109758853912	0.000603135675191879	0.0194210391491652	0.797996997833252	55375	10.9218835830688	4.26666688919067	10532	6567	330	2691761	1.25270998477936	0.444000005722046	0.95	38122	0.663181960582733	0.0470107942819595	0.0368522331118584	0.0288703069090843	0.0216644387692213	0.0111348368227482
217	Kansas	2008	6.77	8.89	15.77	4.79	24.84	9.41	47.9	22.61	8.27	5.97	20.28	6.32	2.08	4.45	5.6	1.09	2808076	0.073483057320118	0.0738242119550705	0.0672107860445976	82278	11.3	14.6	0.0082002766430378	0.0227650534361601	0.0572096332907677	0.0985528901219368	0.000640652200672776	0.0203473828732967	0.79228413105011	52645	10.8713264465332	4.67500019073486	10284	6198	331	2550708	2.13834643363953	0.44200000166893	0.74	40936	0.662671864032745	0.046627338975668	0.0364664606750011	0.0274479687213898	0.0214578490704298	0.0124762672930956
218	Kansas	2009	7.02	8.93	16.27	5.04	25.12	9.48	45.58	23.39	8.06	5.68	19.37	6.27	2.29	4.08	6.58	1.25	2832704	0.0724544450640678	0.0721857994794846	0.0685535818338394	82278	13.2	17.1	0.00821900181472301	0.0233529526740313	0.0571955293416977	0.102217882871628	0.000654145318549126	0.0213425047695637	0.787018001079559	49342	10.8065309524536	6.90833330154419	10227	6151	342	2498126	2.27492499351501	0.444000005722046	0.68	38889	0.641848921775818	0.0491657741367817	0.0356433093547821	0.0258756745606661	0.0208140276372433	0.00983822252601385
219	Kansas	2010	7.07000017166138	9.23999977111816	17.4300003051758	4.80999994277954	25.7900009155273	9.34000015258789	42.8499984741211	24.6800003051758	7.94000005722046	5.34999990463257	17.9200000762939	6.36999988555908	2.51999998092651	3.9300000667572	7.40999984741211	1.39999997615814	2858949	0.07143884152174	0.0719463676214218	0.0694604888558388	82278	13.5	18.1	0.00811347085982561	0.0239311717450619	0.0574371926486492	0.10573011636734	0.000712149834726006	0.0222158562391996	0.781860053539276	50008	10.819938659668	7.00833320617676	10565	6388	337	2600455	1.6973090171814	0.444999992847443	0.61	39235	0.630207479000092	0.0472487844526768	0.0379963666200638	0.026678878813982	0.0232313480228186	0.00999493524432182
220	Kansas	2011	6.71	8.41	16.91	4.58	23.37	7.94	42.45	21.81	7.17	4.54	15.97	5.87	2.57	4.51	7.28	1.42	2869965	0.0709033012390137	0.0721221342682838	0.0688788890838623	82278	13.8	18.8	0.00807919260114431	0.0246884543448687	0.0577453039586544	0.107798524200916	0.000696872593834996	0.022602366283536	0.778389275074005	48577	10.7909049987793	6.36666679382324	10058	6004	320	2541382	-1.05806815624237	0.44420000910759	0.68	42403	0.63395893573761	0.0465661734342575	0.0376336239278316	0.0287836715579033	0.0221185237169266	0.011553043499589
221	Kansas	2012	5.43	7.27	13.54	3.72	23.37	7.73	40.91	22.28	6.18	3.58	13.15	5.26	2.4	3.97	5.96	1.54	2885966	0.0698497518897057	0.0741831362247467	0.0680565908551216	82278	14	19	0.00805449578911066	0.0254753530025482	0.0583180822432041	0.109851256012917	0.00070721551310271	0.0229881424456835	0.774605453014374	51560	10.8505010604858	5.66666650772095	9675	5869	313	2404632	-2.14906048774719	0.449600011110306	0.62	43725	0.637540757656097	0.0422188118100166	0.0367031134665012	0.023093406111002	0.0205941051244736	0.00900071952491999
222	Kansas	2013	6.02	6.69	14.7	4.36	24.88	7.01	39.01	24.69	7.06	3.28	13.45	6.41	2.18	2.74	5.96	1.43	2895801	0.0692813470959663	0.0754098743200302	0.0667697787284851	82278	13.9	18.4	0.00809240713715553	0.0263129267841578	0.058580681681633	0.111619547009468	0.000768008583690971	0.023426678031683	0.771199762821198	52328	10.8652868270874	5.16666650772095	9249	5619	299	2335161	-1.04479706287384	0.45890000462532	NA	44311	0.644740462303162	0.0415666662156582	0.0306789167225361	0.0206962376832962	0.0146319260820746	0.00889444351196289
223	Kansas	2014	8	7.61	17.54	6.31	23.84	6.55	40.45	23.11	7.41	2.87	13.78	6.86	2.35	3.44	5.88	1.57	2904021	0.0690318718552589	0.0758176371455193	0.0658469721674919	82278	13.5	17.6	0.00812012050300837	0.0271664708852768	0.0587588734924793	0.113507099449635	0.000793038343545049	0.024062842130661	0.767591536045074	53444	10.8863897323608	4.41666650772095	10249	6120	324	2615274	-0.427871763706207	0.459699988365173	NA	44891	0.653151273727417	0.0442782714962959	0.0337137617170811	0.0217618644237518	0.0177475474774837	0.00995510630309582
224	Kansas	2015	NA	NA	NA	NA	NA	NA	NA	NA	NA	NA	NA	NA	NA	NA	NA	NA	NA	NA	NA	NA	NA	NA	NA	NA	NA	NA	NA	NA	NA	NA	NA	NA	4.31818199157715	NA	NA	NA	NA	0.0400375910103321	NA	NA	NA	NA	NA	NA	NA	NA	NA
225	Kentucky	2000	NA	NA	NA	NA	NA	NA	NA	NA	NA	NA	NA	NA	NA	NA	NA	NA	4049021	0.071636326611042	0.0703779980540276	0.0688487440347672	40408	NA	NA	0.0019940622150898	0.00748946471139789	0.0731831192970276	0.0149986874312162	0.000323041051160544	0.00825261231511831	0.89375901222229	49854	10.8168544769287	4.15000009536743	NA	NA	NA	NA	-2.55636096000671	NA	0.89	24954	0.56973922252655	NA	NA	NA	NA	NA
226	Kentucky	2001	NA	NA	NA	NA	NA	NA	NA	NA	NA	NA	NA	NA	NA	NA	NA	NA	4068132	0.0701329261064529	0.0726461187005043	0.06600621342659	40408	NA	NA	0.00202967855148017	0.00787314679473639	0.0737522765994072	0.0165088046342134	0.000344629923347384	0.00880256574600935	0.890688896179199	51397	10.8473348617554	5.18333339691162	NA	NA	NA	NA	-1.63133132457733	NA	1.3	25733	0.561323940753937	NA	NA	NA	NA	NA
227	Kentucky	2002	NA	NA	NA	NA	NA	NA	NA	NA	NA	NA	NA	NA	NA	NA	NA	NA	4089875	0.0694600716233253	0.0732675194740295	0.0642990320920944	40408	NA	NA	0.00201644306071103	0.00831467937678099	0.0741132646799088	0.0178971234709024	0.000351110968040302	0.00934502854943275	0.887962341308594	48376	10.7867593765259	5.70833349227905	NA	NA	NA	NA	0.39148423075676	NA	1.11	26180	0.553110301494598	NA	NA	NA	NA	NA
228	Kentucky	2003	NA	NA	NA	NA	NA	NA	NA	NA	NA	NA	NA	NA	NA	NA	NA	NA	4117170	0.0688397586345673	0.0729690566658974	0.063725084066391	40408	15	21.1	0.00200137472711504	0.00872516818344593	0.0741531178355217	0.0194347091019154	0.000358012912329286	0.00987935904413462	0.885448276996613	47544	10.7694110870361	6.14166688919067	NA	NA	NA	NA	1.53892993927002	NA	0.67	26697	0.55183732509613	NA	NA	NA	NA	NA
229	Kentucky	2004	NA	NA	NA	NA	NA	NA	NA	NA	NA	NA	NA	NA	NA	NA	NA	NA	4146101	0.0685849189758301	0.0728949904441833	0.0643667355179787	40408	16.3	22.2	0.00204529520124197	0.00916451402008533	0.0747934058308601	0.0210334956645966	0.000394828792195767	0.0104978149756789	0.882070660591125	44631	10.706184387207	5.43333339691162	10164	7083	361	4087276	1.84043383598328	NA	0.7	28046	0.554327785968781	NA	NA	NA	NA	NA
230	Kentucky	2005	NA	NA	NA	NA	NA	NA	NA	NA	NA	NA	NA	NA	NA	NA	NA	NA	4182742	0.0690315142273903	0.0714433267712593	0.0653939470648766	40408	16.9	23	0.0020407666452229	0.00963195879012346	0.0750988200306892	0.0227692741900682	0.000412169814808294	0.0110786175355315	0.878968417644501	44489	10.7029972076416	5.86666679382324	10219	7317	395	4167174	-0.242076814174652	NA	0.83	29171	0.557971775531769	0.070689968764782	0.0393839292228222	0.0212092883884907	0.0135782258585095	0.00531894946470857
231	Kentucky	2006	6.97	9.93	17.22	4.91	21.72	10.11	38.81	20.37	6.28	5.79	14.65	4.97	2.54	4.74	7.03	1.53	4219239	0.0691636577248573	0.0687770918011665	0.066947378218174	40408	17	23.1	0.00201813643798232	0.00999777484685183	0.0752645209431648	0.0242176372557878	0.000446763035142794	0.0116926301270723	0.876362562179565	46364	10.7442789077759	5.74166679382324	10194	7473	391	4106153	-0.330063164234161	0.46000000834465	0.5	30596	0.5624960064888	0.0685357749462128	0.0409767851233482	0.025597020983696	0.0136060602962971	0.00649308599531651
232	Kentucky	2007	8.03	10.18	21.15	5.69	21.19	9.93	40.45	19.57	6.24	4.85	15.05	5.02	3.03	4.98	9.21	1.81	4256672	0.0693924725055695	0.0683519914746284	0.0676596611738205	40408	17.2	23.6	0.00202200212515891	0.0103310756385326	0.0758498683571815	0.026057681068778	0.000478307949379086	0.0123948948457837	0.872866153717041	45047	10.715461730957	5.44166660308838	10301	7524	377	4210320	-1.510866522789	0.465000003576279	0.37	31682	0.567155063152313	0.067202091217041	0.0371278077363968	0.0228866748511791	0.0150190209969878	0.0074732736684382
233	Kentucky	2008	8.4	9.19	20.38	6.42	19.85	8.95	36.68	18.55	5.69	4.09	13.36	4.68	3.45	4.59	9.85	2.3	4289878	0.0695688799023628	0.0668016672134399	0.0671270862221718	40408	17.3	23.4	0.00201684050261974	0.0106774596497416	0.0760243088006973	0.0275909937918186	0.000458521186374128	0.0130826560780406	0.870149195194244	45246	10.7198696136475	6.57499980926514	10188	7275	365	4141804	-0.453615635633469	0.467000007629395	0.44	32953	0.560050666332245	0.0617027916014194	0.0411527864634991	0.0235062204301357	0.0173043925315142	0.00692531513050199
234	Kentucky	2009	7.38	8.13	18.17	5.6	20.29	8.09	37.8	19.02	5.98	3.83	14.21	4.95	3.24	4.24	9.28	2.17	4317074	0.0689226090908051	0.0668038129806519	0.0668594017624855	40408	18.4	25.3	0.00202312949113548	0.0110322404652834	0.0767109841108322	0.0293541420251131	0.000512152444571257	0.0137843359261751	0.866582989692688	47077	10.759539604187	10.4499998092651	10483	7700	395	4239650	0.863685488700867	0.46399998664856	0.27	32251	0.539242804050446	0.0648578628897667	0.0409114174544811	0.0230351015925407	0.0140668414533138	0.00794712733477354
235	Kentucky	2010	7.01000022888184	8.39000034332275	17.9099998474121	5.09999990463257	21.6100006103516	8.1899995803833	39.0400009155273	20.4300003051758	6.1399998664856	4.07999992370605	14.0299997329712	5.13000011444092	2.6800000667572	4.71000003814697	7.82999992370605	1.62000000476837	4349838	0.0683234632015228	0.0673530846834183	0.0654780715703964	40408	18.9	26.1	0.00200995989143848	0.0114093907177448	0.0773461014032364	0.0308071244508028	0.000489903322886676	0.0143681215122342	0.863569378852844	44633	10.7062292098999	10.1750001907349	10104	7526	344	4098561	-0.593792378902435	0.465999990701675	0.62	32977	0.533908843994141	0.0655666142702103	0.0436198450624943	0.0247567612677813	0.0167293213307858	0.0069332467392087
236	Kentucky	2011	6.94	8.53	17.74	4.97	20.89	7.74	37.79	19.67	4.79	3.64	11.27	3.86	2.53	4.75	7.1	1.51	4370038	0.0665074288845062	0.0694259405136108	0.0644067600369453	40408	19.1	27.2	0.00201188190840185	0.0119397128000855	0.078092910349369	0.0314319916069508	0.000505487609189004	0.0148838525637984	0.861134171485901	41955	10.6443529129028	9.30000019073486	9063	6572	287	3695575	1.20017039775848	0.470899999141693	0.44	34578	0.541287064552307	0.0635577067732811	0.0388916209340096	0.0248066242784262	0.0157660804688931	0.00668008672073483
237	Kentucky	2012	7.21	7.89	19.13	5.16	22.27	7.49	41.19	20.94	5.34	3.31	11.9	4.51	2.65	3.48	7.44	1.76	4383465	0.0649908259510994	0.0712228789925575	0.0636475905776024	40408	19.3	26.5	0.00200275355018675	0.0124764312058687	0.0788228064775467	0.0322858728468418	0.000529717945028096	0.0153280571103096	0.858554363250732	42365	10.6540775299072	8.18333339691162	9728	7111	336	4059632	-0.746391415596008	0.466699987649918	0.86	35814	0.544168591499329	0.0590244680643082	0.0352061279118061	0.0207738243043423	0.0140485903248191	0.00605271011590958
238	Kentucky	2013	7.25	6.96	18.81	5.38	22.04	6.25	39.77	21.02	5.92	3.08	12.96	5.1	2.65	3.02	7.06	1.88	4399583	0.0646024867892265	0.0717697590589523	0.0630734786391258	40408	18.8	25.5	0.00203542015515268	0.0129523640498519	0.0796095877885818	0.033060859888792	0.000548461044672877	0.0158346816897392	0.855958640575409	42848	10.6654138565063	7.97500038146973	9120	6632	306	3664515	0.993512094020844	0.472099989652634	0.52	35967	0.546027660369873	0.0584982745349407	0.0331298299133778	0.0209893975406885	0.0124089559540153	0.00603709043934941
239	Kentucky	2014	8.39	7.16	19.12	6.75	19.62	5.13	34.42	18.9	5.54	2.42	11.82	4.86	2.65	2.87	6.63	1.96	4413457	0.0643713101744652	0.0717738941311836	0.0636920183897018	40408	19	25.9	0.00205371878109872	0.0134629160165787	0.0802395939826965	0.0337617434561253	0.000581177067942917	0.0162371583282948	0.853663682937622	42786	10.663966178894	6.40000009536743	9315	6618	325	3684712	1.03865444660187	0.470400005578995	0.37	37396	0.552197754383087	0.0574512854218483	0.0355243347585201	0.0212137885391712	0.0130290742963552	0.00499388482421637
240	Kentucky	2015	NA	NA	NA	NA	NA	NA	NA	NA	NA	NA	NA	NA	NA	NA	NA	NA	NA	NA	NA	NA	NA	NA	NA	NA	NA	NA	NA	NA	NA	NA	NA	NA	5.13636350631714	NA	NA	NA	NA	0.611839056015015	NA	NA	NA	NA	NA	NA	NA	NA	NA
241	Louisiana	2000	NA	NA	NA	NA	NA	NA	NA	NA	NA	NA	NA	NA	NA	NA	NA	NA	4471885	0.0819708034396172	0.0732997357845306	0.0656906440854073	52378	NA	NA	0.00548806600272655	0.0124786300584674	0.32396337389946	0.0243738386780024	0.000246652140049264	0.00695389090105891	0.626495540142059	42228	10.6508388519287	5.28333330154419	NA	NA	NA	NA	-2.85579085350037	NA	3.32	23570	0.533864140510559	NA	NA	NA	NA	NA
242	Louisiana	2001	NA	NA	NA	NA	NA	NA	NA	NA	NA	NA	NA	NA	NA	NA	NA	NA	4477875	0.0805507078766823	0.0761611238121986	0.0636408999562263	52378	NA	NA	0.00558032561093569	0.0126781119033694	0.324359655380249	0.0259520411491394	0.000267537601757795	0.00742897018790245	0.623733341693878	44557	10.7045249938965	5.75833320617676	NA	NA	NA	NA	0.395037174224854	NA	2.39	25121	0.535060942173004	NA	NA	NA	NA	NA
243	Louisiana	2002	NA	NA	NA	NA	NA	NA	NA	NA	NA	NA	NA	NA	NA	NA	NA	NA	4497267	0.0793061628937721	0.0780627429485321	0.063172809779644	52378	NA	NA	0.00566744199022651	0.0130603760480881	0.324754804372787	0.0275845304131508	0.000274833582807332	0.00789234880357981	0.620765686035156	44752	10.7088918685913	6.14166641235352	NA	NA	NA	NA	0.0972403660416603	NA	1.93	25646	0.53313934803009	NA	NA	NA	NA	NA
244	Louisiana	2003	NA	NA	NA	NA	NA	NA	NA	NA	NA	NA	NA	NA	NA	NA	NA	NA	4521042	0.0778732001781464	0.0792058557271957	0.0636267066001892	52378	18.1	26.6	0.00573075842112303	0.0134499967098236	0.325148284435272	0.0290348995476961	0.000285111251287162	0.00836355891078711	0.617987394332886	43130	10.6719741821289	6.41666698455811	NA	NA	NA	NA	0.0360003039240837	NA	1.59	26268	0.534559309482574	NA	NA	NA	NA	NA
245	Louisiana	2004	NA	NA	NA	NA	NA	NA	NA	NA	NA	NA	NA	NA	NA	NA	NA	NA	4552238	0.0770462825894356	0.0797579139471054	0.0656358450651169	52378	19.2	27.4	0.00582065340131521	0.013822871260345	0.325470894575119	0.0306965503841639	0.000298534490866587	0.00885147042572498	0.615038990974426	45658	10.7289342880249	5.91666650772095	21439	13477	199	4279321	0.657561719417572	NA	1.37	27472	0.533966779708862	NA	NA	NA	NA	NA
246	Louisiana	2005	NA	NA	NA	NA	NA	NA	NA	NA	NA	NA	NA	NA	NA	NA	NA	NA	4576628	0.076313391327858	0.0787732824683189	0.068149521946907	52378	20.2	29.2	0.0058800932019949	0.0141276502981782	0.325770646333694	0.0325132384896278	0.000309616589220241	0.00934290513396263	0.612055838108063	45140	10.7175235748291	7.05000019073486	16901	11067	179	3713890	-0.7913538813591	NA	1.01	29308	0.52359926700592	0.0731767117977142	0.0361612997949123	0.0204157344996929	0.0113098006695509	0.00596564821898937
247	Louisiana	2006	8.31	9.51	18.85	6.06	23.52	10.3	37	22.77	7.14	4.35	13.99	6.19	2.91	4.62	6.9	1.87	4302665	0.0758555456995964	0.0764960795640945	0.0698964446783066	52378	19.4	28.2	0.00603044871240854	0.0140099218115211	0.311495304107666	0.0338023044168949	0.000309575581923127	0.00968609005212784	0.624666333198547	42844	10.6653213500977	4.50833320617676	18969	11983	171	3792516	-1.74934387207031	0.474999994039536	0.48	33247	0.559921145439148	0.0696060881018639	0.0352439470589161	0.0205063577741385	0.0153957437723875	0.00589337339624763
248	Louisiana	2007	8.13	9.67	18.17	5.96	24.45	9.87	39.03	23.68	7.41	4.45	14.63	6.43	3.08	4.28	7.53	2.04	4375581	0.0752848610281944	0.0761944502592087	0.0715726688504219	52378	18.8	26.9	0.00609564781188965	0.0142730763182044	0.315262824296951	0.0363039784133434	0.000335726857883856	0.010211443528533	0.617517292499542	47172	10.7615556716919	4.25833320617676	20981	12577	185	3983159	-0.264830470085144	0.477999985218048	0.37	35857	0.571054220199585	0.0661682263016701	0.0381213314831257	0.0211938936263323	0.0164697375148535	0.00777779379859567
249	Louisiana	2008	7.12	8.48	17.13	4.99	23.87	8.66	39.04	23.03	7.14	4.08	14.38	6.17	2.88	3.74	7.39	1.88	4435586	0.0747560784220695	0.0749659687280655	0.0728320926427841	52378	17.6	25.1	0.00615972746163607	0.0146657060831785	0.317854046821594	0.0385216288268566	0.00034042852348648	0.0108204418793321	0.611638009548187	43503	10.6805849075317	4.96666669845581	22621	13960	200	4293435	-0.372071802616119	0.476999998092651	0.47	37858	0.574871063232422	0.0608779601752758	0.037375558167696	0.0237319190055132	0.0162870828062296	0.00901268981397152
250	Louisiana	2009	7.11	7.4	18.88	4.8	23.63	8.09	38.44	22.9	7.02	3.63	14.96	5.95	2.91	3.73	7.71	1.87	4491648	0.0734405294060707	0.0748371183872223	0.0735531821846962	52378	17.6	24.8	0.00620885705575347	0.0151490056887269	0.318791896104813	0.0408438071608543	0.000350205547874793	0.0113695459440351	0.607286691665649	50132	10.8224143981934	6.93333339691162	15453	9215	156	2771692	-0.239121347665787	0.47299998998642	0.47	36348	0.563901245594025	0.0594640970230103	0.034288551658392	0.0230511724948883	0.0141235888004303	0.00964024849236012
251	Louisiana	2010	7.51999998092651	7.94999980926514	19.8700008392334	5.1100001335144	23.0100002288818	7.3899998664856	38.1800003051758	22.2000007629395	6.59999990463257	3.40000009536743	14.1999998092651	5.57999992370605	2.70000004768372	3.73000001907349	7.28999996185303	1.67999994754791	4545581	0.0713041946291924	0.0750335305929184	0.0735452771186829	52378	18.8	27.4	0.00626740558072925	0.015577326528728	0.319264352321625	0.0427894704043865	0.000351110240444541	0.0118328109383583	0.60391753911972	42675	10.6613683700562	7.94999980926514	18493	11270	147	3407020	-0.6135333776474	0.474999994039536	0.25	37227	0.557064533233643	0.0620964802801609	0.0352835990488529	0.0255559459328651	0.0160715151578188	0.00951461121439934
252	Louisiana	2011	6.8	8.14	16.91	4.72	22.78	6.92	37.36	22.13	6.3	3.24	13.51	5.35	2.39	3.91	5.94	1.53	4575972	0.0682768598198891	0.0756811872124672	0.0732897818088531	52378	20.5	28.8	0.00627232855185866	0.0160870738327503	0.319663673639297	0.0441490896046162	0.000363420054782182	0.0123453550040722	0.601119041442871	42799	10.664270401001	7.70833349227905	20593	12702	181	4006987	-2.63902473449707	0.483599990606308	6.43	38506	0.559842824935913	0.0607362985610962	0.035185631364584	0.0224014855921268	0.0159274507313967	0.00846988614648581
253	Louisiana	2012	6.96	7.55	16.08	5.2	25.06	7.03	37.88	25.02	6.61	3.18	14	5.69	2.63	3.22	6.63	1.82	4604744	0.066442996263504	0.0764133706688881	0.0729923322796822	52378	20.1	28.6	0.00629198923707008	0.016546631231904	0.31977042555809	0.0456587821245193	0.00038308318471536	0.0128183020278811	0.598530769348145	40302	10.6041564941406	7.00833320617676	19364	12197	159	3792686	-0.298669010400772	0.485900014638901	10.48	40527	0.564204216003418	0.0578973889350891	0.0336102992296219	0.0203015692532063	0.0147260231897235	0.00717836199328303
254	Louisiana	2013	7.84	8.42	17.33	6.04	25.41	7.44	35.82	25.81	6.05	3.12	11.57	5.42	2.93	3.9	7.08	2.05	4629284	0.0653632432222366	0.0763893499970436	0.0726585388183594	52378	20	28.4	0.00629859836772084	0.0170365441590548	0.320344358682632	0.0471191667020321	0.000403950165491551	0.0132288271561265	0.595568537712097	40270	10.6033620834351	6.48333358764648	10987	6635	54	1876708	0.344496548175812	0.491400003433228	1.84	40819	0.569881439208984	0.0538176968693733	0.0323473252356052	0.0211955104023218	0.0132806831970811	0.00702775036916137
255	Louisiana	2014	8.55	8.48	17.97	6.88	23.83	6.81	33.87	24.19	6.03	2.62	10.13	5.73	2.95	3.61	6.85	2.17	4649676	0.0645754635334015	0.0752306208014488	0.0729659423232079	52378	19.9	28	0.00631721457466483	0.017433688044548	0.32061180472374	0.0483618639409542	0.000410566251957789	0.0135787958279252	0.593286097049713	42406	10.6550455093384	6.30000019073486	13567	7942	113	2963395	0.293543785810471	0.490200012922287	0.67	42030	0.575948536396027	0.0541655942797661	0.0316122621297836	0.0208969414234161	0.0142131792381406	0.00727624492719769
256	Louisiana	2015	NA	NA	NA	NA	NA	NA	NA	NA	NA	NA	NA	NA	NA	NA	NA	NA	NA	NA	NA	NA	NA	NA	NA	NA	NA	NA	NA	NA	NA	NA	NA	NA	6.41818189620972	NA	NA	NA	NA	0.326667815446854	NA	NA	NA	NA	NA	NA	NA	NA	NA
257	Maine	2000	NA	NA	NA	NA	NA	NA	NA	NA	NA	NA	NA	NA	NA	NA	NA	NA	1277072	0.0703108385205269	0.0549178123474121	0.0557572320103645	35380	NA	NA	0.00548598682507873	0.00728541519492865	0.00525577273219824	0.00737703125923872	0.000263884896412492	0.00809508003294468	0.96623682975769	51230	10.8440809249878	3.34999990463257	NA	NA	NA	NA	0.385843604803085	NA	3.27	27109	0.61368191242218	NA	NA	NA	NA	NA
258	Maine	2001	NA	NA	NA	NA	NA	NA	NA	NA	NA	NA	NA	NA	NA	NA	NA	NA	1285692	0.071356900036335	0.0557497441768646	0.0529652498662472	35380	NA	NA	0.00556431850418448	0.00758890947327018	0.00591276912018657	0.00815903022885323	0.000260560074821115	0.00857437122613192	0.963940024375916	48957	10.7986974716187	3.83333325386047	NA	NA	NA	NA	-2.65888857841492	NA	2.87	28279	0.612562716007233	NA	NA	NA	NA	NA
259	Maine	2002	NA	NA	NA	NA	NA	NA	NA	NA	NA	NA	NA	NA	NA	NA	NA	NA	1295960	0.0716534480452538	0.0571854077279568	0.0520540773868561	35380	NA	NA	0.00562208704650402	0.0079686101526022	0.00659588258713484	0.00884672347456217	0.000275471451459453	0.00914148613810539	0.961549758911133	48496	10.7892370223999	4.35833358764648	NA	NA	NA	NA	-1.69436645507812	NA	2.03	29057	0.609558165073395	NA	NA	NA	NA	NA
260	Maine	2003	NA	NA	NA	NA	NA	NA	NA	NA	NA	NA	NA	NA	NA	NA	NA	NA	1306513	0.0718852430582047	0.0586813911795616	0.0519589148461819	35380	10.7	14.3	0.00570296682417393	0.00831143651157618	0.00753302872180939	0.00958275981247425	0.000264061673078686	0.00973890069872141	0.958866834640503	47772	10.7741947174072	4.95833349227905	NA	NA	NA	NA	-0.374914944171906	NA	1.74	30301	0.607889115810394	NA	NA	NA	NA	NA
261	Maine	2004	NA	NA	NA	NA	NA	NA	NA	NA	NA	NA	NA	NA	NA	NA	NA	NA	1313688	0.0716342106461525	0.0593915767967701	0.0522917173802853	35380	11.5	14.3	0.00571749173104763	0.00869917403906584	0.00823407061398029	0.0102490093559027	0.000252723635639995	0.0102969659492373	0.956550538539886	51799	10.8551263809204	4.64166641235352	2892	2060	131	1314897	-0.507467150688171	NA	2.1	31762	0.614802002906799	NA	NA	NA	NA	NA
262	Maine	2005	NA	NA	NA	NA	NA	NA	NA	NA	NA	NA	NA	NA	NA	NA	NA	NA	1318787	0.0715741068124771	0.060518492013216	0.0527613647282124	35380	12.3	16.7	0.00581291737034917	0.00903026759624481	0.00898098014295101	0.010848606005311	0.000257054402027279	0.010862254537642	0.954207897186279	53246	10.8826780319214	4.88333320617676	2886	2084	131	1320239	1.92140054702759	NA	1.99	32307	0.614212155342102	0.0675799325108528	0.04472865909338	0.0304560661315918	0.0267560370266438	0.00808251462876797
263	Maine	2006	10.13	13.4	29.02	6.91	22.39	11.18	45.73	20.24	7.36	5.97	17.77	5.97	3.1	6.29	11.03	1.53	1323619	0.0711511373519897	0.0607365109026432	0.0532917715609074	35380	12.7	16.9	0.00587782450020313	0.00927457213401794	0.00967952236533165	0.0113967843353748	0.000264426547801122	0.0114247379824519	0.95208215713501	53593	10.8891735076904	4.55833339691162	2933	2076	133	1321574	2.90383338928223	0.428000003099442	1.79	34019	0.617835640907288	0.067126676440239	0.0505775697529316	0.0337129086256027	0.0355879738926888	0.0146138509735465
264	Maine	2007	9.7	12.29	28.01	6.79	22.87	10.83	46.68	20.91	7.56	5.72	19.53	6.07	3	5.07	10.49	1.7	1327040	0.0702126547694206	0.060186579823494	0.0542658865451813	35380	12.2	15.7	0.00596816977486014	0.00945864524692297	0.0103305103257298	0.0119016757234931	0.00025922353961505	0.0120169697329402	0.950064778327942	54687	10.9093809127808	4.69999980926514	3012	2125	132	1294381	1.53453087806702	0.439999997615814	1.43	35350	0.624564468860626	0.0649965405464172	0.049338910728693	0.0429946035146713	0.0400311052799225	0.0182902161031961
265	Maine	2008	9.14	11.28	24.68	6.72	21.7	9.67	43.17	20.08	6.9	5.14	18.08	5.53	2.91	4.56	10.03	1.73	1330509	0.069392241537571	0.0601281151175499	0.0546843335032463	35380	12.6	16.5	0.00609766645357013	0.00979399587959051	0.010996543802321	0.0124005172401667	0.000242012640228495	0.012653804384172	0.947815477848053	51931	10.8576707839966	5.52500009536743	2961	2107	133	1315497	3.04585146903992	0.435999989509583	1.4	36695	0.619782328605652	0.0616413727402687	0.054275456815958	0.0424789302051067	0.0395178124308586	0.0230233259499073
266	Maine	2009	11.14	10.89	28.55	8.74	22.12	7.86	45.31	20.46	6.76	4.06	17.72	5.52	2.88	4.47	9.83	1.74	1329590	0.0680578202009201	0.0601471140980721	0.0544776953756809	35380	12.6	17.5	0.00617182720452547	0.00999556295573711	0.0114764701575041	0.0128738936036825	0.000241427813307382	0.0133101185783744	0.94593071937561	52415	10.8669481277466	8.11666679382324	2859	2117	134	1317341	2.35222291946411	0.432000011205673	1.14	36586	0.60357403755188	0.0673225000500679	0.0548512898385525	0.0406034626066685	0.0416477769613266	0.0163970235735178
267	Maine	2010	11.789999961853	10.789999961853	31.3600006103516	9.10999965667725	22.9899997711182	8.34000015258789	46.1399993896484	21.2700004577637	6.44999980926514	4.09000015258789	16.6399993896484	5.25	2.59999990463257	3.99000000953674	9.75	1.42999994754791	1327361	0.0662607997655869	0.0599482730031013	0.0548577196896076	35380	13.1	18.2	0.0062168468721211	0.0102692488580942	0.0117827784270048	0.0128239411860704	0.000236559615586884	0.0138327097520232	0.944837927818298	52046	10.8598833084106	8.125	2839	2109	134	1327392	0.95670348405838	0.437000006437302	1.08	37102	0.596072196960449	0.062777653336525	0.0523892715573311	0.0382716357707977	0.0371843911707401	0.0135804349556565
268	Maine	2011	9.6	10.48	26.31	7.09	22.32	7.24	42.48	21.01	5.37	3.71	14.63	4.21	2.22	3.71	8.47	1.16	1327930	0.0651306957006454	0.0601567849516869	0.0554321371018887	35380	14.2	19.3	0.00625560060143471	0.0105961915105581	0.0123651092872024	0.0134133575484157	0.000247000978561118	0.0141701744869351	0.942952573299408	52310	10.8649425506592	7.86666679382324	2819	2121	135	1327672	2.24327993392944	0.450899988412857	0.93	38597	0.598133206367493	0.0647422075271606	0.0550474487245083	0.0367266796529293	0.029616829007864	0.020393043756485
269	Maine	2012	9.95	10.81	24.28	7.82	21.48	7.48	42.25	20.02	6.39	3.32	15.31	5.44	2.64	3.79	8.78	1.65	1328592	0.0637667551636696	0.0599950924515724	0.0562904179096222	35380	14.4	19.8	0.0062946337275207	0.0108445631340146	0.0130115188658237	0.0139960199594498	0.000269458192633465	0.014559774659574	0.941024005413055	50688	10.8334445953369	7.44999980926514	2826	2108	136	1328674	0.694074630737305	0.444999992847443	NA	39589	0.599213302135468	0.0638471692800522	0.0529066286981106	0.0391114838421345	0.0307821035385132	0.0126284165307879
270	Maine	2013	11.33	11.14	26.22	9.26	21.58	7.02	43.31	20.04	6.36	3.24	15	5.47	2.61	3.31	8.88	1.66	1328702	0.0624504201114178	0.0597033798694611	0.0574101656675339	35380	14	18.2	0.00635808473452926	0.0111943837255239	0.0133084766566753	0.0145856635645032	0.000283735542325303	0.0149439079686999	0.939325749874115	50941	10.8384237289429	6.59999990463257	2806	2095	132	1327788	0.666419327259064	0.45320001244545	NA	39562	0.604115903377533	0.0611901693046093	0.0505599938333035	0.0348320007324219	0.0237964820116758	0.013840046711266
271	Maine	2014	13.5	10.82	29.11	11.6	22.74	6.78	42.62	21.6	5.71	2.74	13.39	4.94	2.62	3.16	8.04	1.82	1330089	0.0615417473018169	0.0592734776437283	0.0585599914193153	35380	14	19	0.00640107551589608	0.0115683991461992	0.0136735206469893	0.015160639770329	0.000295468955300748	0.0153132611885667	0.93758761882782	51710	10.8534069061279	5.69999980926514	2815	2133	135	1329570	1.22750949859619	0.459300011396408	NA	40745	0.609487056732178	0.0606102496385574	0.0499853603541851	0.0297813359647989	0.0308671053498983	0.0141240833327174
272	Maine	2015	NA	NA	NA	NA	NA	NA	NA	NA	NA	NA	NA	NA	NA	NA	NA	NA	NA	NA	NA	NA	NA	NA	NA	NA	NA	NA	NA	NA	NA	NA	NA	NA	4.63636350631714	NA	NA	NA	NA	-0.00102807767689228	NA	NA	NA	NA	NA	NA	NA	NA	NA
273	Maryland	2000	NA	NA	NA	NA	NA	NA	NA	NA	NA	NA	NA	NA	NA	NA	NA	NA	5311034	0.0672575235366821	0.0597627498209476	0.064206138253212	12406	NA	NA	0.00258330116048455	0.0407865978777409	0.278802961111069	0.0435235388576984	0.000383917707949877	0.0119746923446655	0.621944963932037	74969	11.2248296737671	3.59166669845581	NA	NA	NA	NA	0.452337831258774	NA	5.38	35345	0.581343293190002	NA	NA	NA	NA	NA
274	Maryland	2001	NA	NA	NA	NA	NA	NA	NA	NA	NA	NA	NA	NA	NA	NA	NA	NA	5374691	0.067898228764534	0.0615466088056564	0.0617131292819977	12406	NA	NA	0.00256219389848411	0.042281873524189	0.28056013584137	0.0467656664550304	0.000396860035834834	0.0127763627097011	0.614656925201416	71579	11.1785573959351	4.03333330154419	NA	NA	NA	NA	-0.571354329586029	NA	4.24	36819	0.579103231430054	NA	NA	NA	NA	NA
275	Maryland	2002	NA	NA	NA	NA	NA	NA	NA	NA	NA	NA	NA	NA	NA	NA	NA	NA	5440389	0.0688809230923653	0.06265489757061	0.0608337000012398	12406	NA	NA	0.00254889857023954	0.0438455790281296	0.28216364979744	0.0503429062664509	0.000404382852138951	0.0135387377813458	0.607155859470367	74228	11.2148971557617	4.43333339691162	NA	NA	NA	NA	-2.03345489501953	NA	2.69	37723	0.578996658325195	NA	NA	NA	NA	NA
276	Maryland	2003	NA	NA	NA	NA	NA	NA	NA	NA	NA	NA	NA	NA	NA	NA	NA	NA	5496269	0.0695509985089302	0.0639055296778679	0.0612517334520817	12406	8.8	11.5	0.00252225645817816	0.045431911945343	0.283636212348938	0.0541394539177418	0.000419193442212418	0.0143570117652416	0.59949392080307	67338	11.1174802780151	4.43333339691162	NA	NA	NA	NA	3.63771986961365	NA	2	39004	0.579900503158569	NA	NA	NA	NA	NA
277	Maryland	2004	NA	NA	NA	NA	NA	NA	NA	NA	NA	NA	NA	NA	NA	NA	NA	NA	5546935	0.0706089064478874	0.0645902678370476	0.0626398175954819	12406	9.2	11.1	0.00250354479067028	0.0470261499285698	0.28538390994072	0.0582114271819592	0.000427803810453042	0.0151736047118902	0.591273546218872	71569	11.1784172058105	4.24166679382324	19483	12817	147	5556884	2.94640231132507	NA	1.5	41432	0.585824251174927	NA	NA	NA	NA	NA
278	Maryland	2005	NA	NA	NA	NA	NA	NA	NA	NA	NA	NA	NA	NA	NA	NA	NA	NA	5592379	0.071873165667057	0.0654002502560616	0.0643071606755257	12406	8.3	10.9	0.0025017976295203	0.0486209876835346	0.287037044763565	0.0627191066741943	0.000434877525549382	0.0160398650914431	0.582646310329437	73357	11.2030935287476	4.11666679382324	19745	12885	148	5599201	1.87558770179749	NA	1.21	43301	0.592940509319305	0.0373466834425926	0.0347513258457184	0.0355664230883121	0.0424554124474525	0.0365488491952419
279	Maryland	2006	6.17	8.07	15.74	4.33	20.21	8.95	37.42	18.94	6.93	5.03	16.6	5.6	2.67	4.45	7.43	1.64	5627367	0.0727476999163628	0.0660152435302734	0.0660424306988716	12406	8	10.1	0.002492462284863	0.05008914321661	0.288396328687668	0.0674315392971039	0.000445679121185094	0.016924612224102	0.574220240116119	74759	11.2220249176025	3.86666679382324	20097	13006	149	5613488	0.520703971385956	0.43299999833107	1.09	45904	0.600653171539307	0.0368218570947647	0.0339190736413002	0.0375710092484951	0.0505090653896332	0.0513520389795303
280	Maryland	2007	7.06	8.86	19.05	4.83	21.08	9.58	40.34	19.44	7.79	5.21	18.66	6.34	2.98	4.22	8.22	1.94	5653408	0.0730888321995735	0.0667747631669044	0.0667604357004166	12406	8.3	10.6	0.00248522660695016	0.0515680089592934	0.289293467998505	0.07184799015522	0.000444687524577603	0.0178228784352541	0.566537737846375	74938	11.2244167327881	3.51666665077209	20600	13396	130	5439792	-0.982885420322418	0.44200000166893	0.79	47708	0.609448134899139	0.035217996686697	0.0357779115438461	0.0355128422379494	0.0555992014706135	0.0661790072917938
281	Maryland	2008	7.3	9.09	19.48	5.03	22.47	9.21	41.76	20.99	7.73	4.61	17.39	6.52	2.82	3.86	7.96	1.83	5684965	0.0727350115776062	0.0669314563274384	0.0676282122731209	12406	8.2	10.4	0.00246281200088561	0.0530286468565464	0.289880067110062	0.0757040753960609	0.000464558717794716	0.0187965985387564	0.559663236141205	70056	11.1570501327515	4.35833358764648	20797	13538	132	5456159	0.409414410591125	0.437999993562698	0.66	49307	0.60461163520813	0.0363813675940037	0.0331415235996246	0.0360526069998741	0.0541818849742413	0.0749866664409637
282	Maryland	2009	7.12	9.33	19.04	4.82	21.67	8.53	38.41	20.51	7.05	3.7	15.17	6.1	2.79	3.83	7.98	1.77	5730388	0.0715731605887413	0.0675284117460251	0.0680943429470062	12406	9.2	11.8	0.00246929167769849	0.0545275472104549	0.290803700685501	0.0790145471692085	0.000455990055343136	0.0197351388633251	0.552993774414062	70825	11.1679677963257	7.05833339691162	20609	13584	131	5519662	1.89744424819946	0.448000013828278	0.5	48739	0.587816417217255	0.0357291847467422	0.0343564711511135	0.0342528969049454	0.0556230135262012	0.0683101043105125
283	Maryland	2010	8.10999965667725	10.1199998855591	21.4400005340576	5.6100001335144	20.1700000762939	7.73999977111816	36.1199989318848	19.0100002288818	6.40999984741211	3.29999995231628	13.8199996948242	5.53999996185303	2.95000004768372	3.9300000667572	8.44999980926514	1.89999997615814	5788101	0.0700804963707924	0.0684333220124245	0.0683312192559242	12406	9.9	13.1	0.002435686532408	0.0560475699603558	0.291247338056564	0.0821227878332138	0.000449024635599926	0.0205836072564125	0.547113955020905	69713	11.1521425247192	7.57499980926514	20467	13410	132	5593253	1.17744851112366	0.442999988794327	0.44	49683	0.577832341194153	0.0348414219915867	0.0346792563796043	0.0328032895922661	0.0525824725627899	0.0657245665788651
284	Maryland	2011	7.4	8.91	20.26	5.07	20.93	6.52	39.64	19.58	5.14	3.03	12.66	4.14	2.61	4.19	8	1.52	5843833	0.0688751712441444	0.0686725676059723	0.0689259916543961	12406	10.2	13.9	0.00242837192490697	0.0576445274055004	0.291485220193863	0.0848111137747765	0.000462538882857189	0.0210912935435772	0.542076945304871	72503	11.1913833618164	7.14166641235352	20453	13402	131	5655068	0.689222693443298	0.446599990129471	0.4	51800	0.58101487159729	0.0384513214230537	0.0351747013628483	0.0315378122031689	0.0517672151327133	0.0584310181438923
285	Maryland	2012	7.3	9.13	19.22	5.1	23.05	7.2	43.18	21.64	6.09	3.2	13.34	5.23	2.75	4.06	8.61	1.62	5891819	0.0673019662499428	0.0684082433581352	0.0693794190883636	12406	10.4	14.1	0.00242862175218761	0.0592153295874596	0.291513711214066	0.0874088257551193	0.000469973718281835	0.0215994417667389	0.53736412525177	74072	11.2127923965454	6.86666679382324	17956	12080	128	5711397	-0.561939895153046	0.447299987077713	0.31	53078	0.583329021930695	0.035665474832058	0.0330998003482819	0.0308682750910521	0.0432864911854267	0.0487649664282799
286	Maryland	2013	8.93	9.58	22.36	6.65	23.09	6.76	39.38	22.36	6.49	2.77	13.11	5.85	2.62	3.39	8.11	1.62	5938737	0.0657936185598373	0.0682015419006348	0.0698754638433456	12406	10.2	13.9	0.00242139026522636	0.0608742237091064	0.292025238275528	0.0901402086019516	0.000488656107336283	0.0219819471240044	0.532068371772766	66330	11.1023979187012	6.50833320617676	22726	15092	153	5927650	0.519415199756622	0.45550000667572	0.32	52545	0.587865710258484	0.0354182869195938	0.032043132930994	0.0292744524776936	0.0424359738826752	0.0415394492447376
287	Maryland	2014	10.76	10.79	25.52	8.37	22.59	6.25	35.16	22.47	6.66	2.68	11.92	6.27	2.81	3.79	8.22	1.82	5976407	0.0647392347455025	0.0676548629999161	0.0702313259243965	12406	10.4	13.8	0.00242721079848707	0.0625049471855164	0.292725056409836	0.0932618901133537	0.000509838107973337	0.0223846863955259	0.526186406612396	76165	11.2406568527222	5.75833320617676	20745	13778	152	5975249	2.56233954429626	0.449099987745285	0.3	54176	0.590295612812042	0.0335114635527134	0.0301306247711182	0.0294744074344635	0.0404638685286045	0.0400851927697659
288	Maryland	2015	NA	NA	NA	NA	NA	NA	NA	NA	NA	NA	NA	NA	NA	NA	NA	NA	NA	NA	NA	NA	NA	NA	NA	NA	NA	NA	NA	NA	NA	NA	NA	NA	5.25454521179199	NA	NA	NA	NA	1.44135224819183	NA	NA	NA	NA	NA	NA	NA	NA	NA
289	Massachusetts	2000	NA	NA	NA	NA	NA	NA	NA	NA	NA	NA	NA	NA	NA	NA	NA	NA	6361104	0.0655482113361359	0.0640335381031036	0.0678366497159004	10554	NA	NA	0.00190328597091138	0.0387163944542408	0.0547255650162697	0.0681659951806068	0.000352454546373338	0.00931693613529205	0.826819360256195	64272	11.0708789825439	2.70000004768372	NA	NA	NA	NA	-0.239177972078323	NA	1.7	38438	0.641142785549164	NA	NA	NA	NA	NA
290	Massachusetts	2001	NA	NA	NA	NA	NA	NA	NA	NA	NA	NA	NA	NA	NA	NA	NA	NA	6397634	0.0665514767169952	0.0651429891586304	0.0657855719327927	10554	NA	NA	0.0018975764978677	0.0407996140420437	0.0556743331253529	0.0711452066898346	0.000361539918230847	0.00985082890838385	0.820270895957947	69872	11.1544198989868	3.73333334922791	NA	NA	NA	NA	-1.56683003902435	NA	1.48	39774	0.638867259025574	NA	NA	NA	NA	NA
291	Massachusetts	2002	NA	NA	NA	NA	NA	NA	NA	NA	NA	NA	NA	NA	NA	NA	NA	NA	6417206	0.0677103102207184	0.0657391995191574	0.0646828263998032	10554	NA	NA	0.00188539992086589	0.0425602681934834	0.0566974170506001	0.073835089802742	0.000358567252987996	0.0103627657517791	0.81430047750473	65606	11.0914220809937	5.30000019073486	NA	NA	NA	NA	-2.0149073600769	NA	1.32	39742	0.62825471162796	NA	NA	NA	NA	NA
292	Massachusetts	2003	NA	NA	NA	NA	NA	NA	NA	NA	NA	NA	NA	NA	NA	NA	NA	NA	6422565	0.0689585879445076	0.0666412860155106	0.0642779022455215	10554	9.5	11.9	0.00187744305003434	0.0441153980791569	0.0576744638383389	0.0764347240328789	0.000368388631613925	0.0108799207955599	0.808649659156799	65589	11.0911636352539	5.72499990463257	NA	NA	NA	NA	0.360066026449203	NA	0.94	40744	0.622958600521088	NA	NA	NA	NA	NA
293	Massachusetts	2004	NA	NA	NA	NA	NA	NA	NA	NA	NA	NA	NA	NA	NA	NA	NA	NA	6412281	0.0702896490693092	0.066856861114502	0.0645147934556007	10554	9.9	12.8	0.00187078514136374	0.0457129068672657	0.0584977492690086	0.0789561495184898	0.000361805723514408	0.0114177782088518	0.80318284034729	65197	11.085168838501	5.14166688919067	19466	14809	332	6340152	-0.0601627826690674	NA	1.05	42674	0.627474844455719	NA	NA	NA	NA	NA
294	Massachusetts	2005	NA	NA	NA	NA	NA	NA	NA	NA	NA	NA	NA	NA	NA	NA	NA	NA	6403290	0.0718093365430832	0.0675861909985542	0.0647207945585251	10554	10.3	13.5	0.001853734604083	0.0472555533051491	0.059474740177393	0.0815185606479645	0.00037574433372356	0.0119707211852074	0.797550916671753	67908	11.1259088516235	4.85833358764648	19579	14940	331	6213692	0.928266644477844	NA	0.92	44596	0.634642362594604	0.0422253459692001	0.0371281914412975	0.0352344252169132	0.0515132136642933	0.0433560498058796
295	Massachusetts	2006	10.05	11.51	27.62	6.96	25.3	11.44	52.44	22.48	8.13	5.5	19.38	6.58	2.92	5.22	9.39	1.56	6410084	0.0726957693696022	0.0691034644842148	0.0649735629558563	10554	10	12.6	0.00184615363832563	0.0487358681857586	0.0604606755077839	0.0843895301222801	0.000376126117771491	0.0125676980242133	0.791623950004578	64969	11.0816650390625	4.89166688919067	20410	15656	340	6378563	1.0537074804306	0.460999995470047	0.84	47940	0.641510128974915	0.0464748404920101	0.0387351661920547	0.0359156094491482	0.0590733252465725	0.0578262284398079
296	Massachusetts	2007	9.79	11.39	26.15	6.8	26.66	11.66	52.46	24.08	8.89	5.97	20.46	7.27	2.86	4.9	9.94	1.4	6431559	0.0729182437062263	0.0701624602079391	0.0652652010321617	10554	10	13	0.00182537385262549	0.0500311031937599	0.0613552629947662	0.0872337520122528	0.000382177939172834	0.013169901445508	0.786002457141876	66755	11.1087846755981	4.65000009536743	20325	15479	333	6366891	-0.530019760131836	0.467000007629395	0.69	50103	0.653345167636871	0.0398410372436047	0.0396785326302052	0.0352479852735996	0.0549847632646561	0.0642582476139069
297	Massachusetts	2008	8.92	10.42	24.64	6.01	25.71	10.81	48.86	23.48	8.18	5.29	19.31	6.59	3.1	4.29	10.33	1.7	6468967	0.0725846961140633	0.0709219872951508	0.0662965178489685	10554	10.1	12.3	0.00181342707946897	0.0514876656234264	0.0622405409812927	0.0903927907347679	0.000381359190214425	0.0137811806052923	0.779903054237366	66327	11.102352142334	5.59999990463257	20173	15250	331	6281021	2.03374648094177	0.470999985933304	0.54	51742	0.651923894882202	0.0399765260517597	0.0362530574202538	0.0331646874547005	0.05677205696702	0.06915632635355
298	Massachusetts	2009	10.9	11.06	27.93	7.86	25	10.32	46.97	22.81	7.42	4.74	18.97	5.68	3.48	4.43	9.86	2.23	6517613	0.0716883614659309	0.0720769986510277	0.0669676139950752	10554	10.3	13.3	0.00179743720218539	0.0530433468520641	0.0631105303764343	0.0935021787881851	0.000382348574930802	0.0143805714324117	0.773783564567566	65514	11.0900192260742	8.30000019073486	16783	12802	324	6396251	1.29576647281647	0.467999994754791	0.43	50296	0.632636070251465	0.0390039645135403	0.0375654622912407	0.0361984595656395	0.0534136258065701	0.0591526851058006
299	Massachusetts	2010	12.1199998855591	12.4200000762939	31.1499996185303	8.71000003814697	25.5699996948242	9.39999961853027	48.6300010681152	23.3299999237061	8.30000019073486	5.15999984741211	19.9099998474121	6.59999990463257	3.30999994277954	5.26999998092651	9.23999977111816	2.03999996185303	6564073	0.0710507035255432	0.0728962048888206	0.0677532106637955	10554	11.4	14.4	0.00178745726589113	0.0545437261462212	0.0639040693640709	0.0965041071176529	0.000380556390155107	0.0149294501170516	0.767950654029846	66165	11.0999069213867	8.27499961853027	19574	14786	347	6493971	-0.0653911903500557	0.474999994039536	0.44	51643	0.626590847969055	0.0400330275297165	0.0360463857650757	0.0329024642705917	0.0503360740840435	0.0529967434704304
300	Massachusetts	2011	11.55	12.94	30.23	8.11	27.05	9.29	47.67	25.45	8.4	4.9	19.05	6.93	2.76	6.15	7.95	1.47	6612270	0.0707083940505981	0.072659008204937	0.0690496638417244	10554	11.6	15.3	0.00178546854294837	0.0564231351017952	0.0649785920977592	0.0995361655950546	0.000385344203095883	0.0154405366629362	0.76145076751709	66647	11.1071653366089	7.20833349227905	19771	14962	341	6489247	2.03128170967102	0.477100014686584	0.35	54327	0.631396949291229	0.0405242033302784	0.0383007228374481	0.032453328371048	0.0468506552278996	0.054101649671793
301	Massachusetts	2012	10.94	12.29	27.24	7.91	26.62	8.44	47.21	25.05	7.9	4.06	16.29	6.86	2.51	4.93	7.28	1.39	6655829	0.0697116777300835	0.072388730943203	0.070187047123909	10554	11.9	15.4	0.00179241388104856	0.0583505071699619	0.0659884735941887	0.102556116878986	0.000388982356525958	0.0159122180193663	0.755011260509491	65638	11.0919103622437	6.67499971389771	19282	14721	329	6450418	-0.529163658618927	0.481299996376038	0.36	56752	0.638522863388062	0.0368606187403202	0.0383595898747444	0.0312572121620178	0.0448264628648758	0.0435423664748669
302	Massachusetts	2013	11.57	10.56	28.71	8.68	25.85	8.15	46.17	24.25	7.1	3.28	14.88	6.16	2.83	3.63	8.18	1.8	6708874	0.0687860623002052	0.0727132484316826	0.0709637701511383	10554	11.9	16.2	0.00179597944952548	0.0603221952915192	0.0669119730591774	0.10548073798418	0.000400216202251613	0.0163778606802225	0.748711049556732	63993	11.0665292739868	6.58333301544189	19650	14915	331	6491295	-0.229611963033676	0.483700007200241	0.32	56549	0.648290038108826	0.0353105925023556	0.0357494167983532	0.0274858735501766	0.0423992089927197	0.0413058921694756
303	Massachusetts	2014	13.23	9.69	31.09	10.49	24.21	7	43.85	22.65	6.66	3.02	14.37	5.71	3.02	3.6	8.34	2.02	6745408	0.0677788481116295	0.0728483721613884	0.0715642422437668	10554	11.7	15.3	0.00179158919490874	0.0621253736317158	0.0676811560988426	0.10840056091547	0.000404571532271802	0.0167592540383339	0.742837488651276	63151	11.0532836914062	5.69999980926514	20057	15246	323	6524045	0.458749145269394	0.486299991607666	0.37	58737	0.656456053256989	0.0350785441696644	0.0356167256832123	0.0267187226563692	0.039264339953661	0.0400582738220692
304	Massachusetts	2015	NA	NA	NA	NA	NA	NA	NA	NA	NA	NA	NA	NA	NA	NA	NA	NA	NA	NA	NA	NA	NA	NA	NA	NA	NA	NA	NA	NA	NA	NA	NA	NA	4.73636341094971	NA	NA	NA	NA	-0.188412368297577	NA	NA	NA	NA	NA	NA	NA	NA	NA
305	Michigan	2000	NA	NA	NA	NA	NA	NA	NA	NA	NA	NA	NA	NA	NA	NA	NA	NA	9952450	0.0725693702697754	0.0651102960109711	0.0652550905942917	96714	NA	NA	0.00544529221951962	0.0181834623217583	0.141854614019394	0.0328612551093102	0.000224768780753948	0.0124559281393886	0.788974702358246	62566	11.0439777374268	3.65833330154419	NA	NA	NA	NA	-0.633345723152161	NA	5.97	30023	0.563498437404633	NA	NA	NA	NA	NA
306	Michigan	2001	NA	NA	NA	NA	NA	NA	NA	NA	NA	NA	NA	NA	NA	NA	NA	NA	9991120	0.0725742429494858	0.0668689832091331	0.0619549155235291	96714	NA	NA	0.00542972143739462	0.0190464127808809	0.141871079802513	0.0343922413885593	0.000230504694627598	0.0129860313609242	0.786044001579285	60236	11.0060253143311	5.21666669845581	NA	NA	NA	NA	0.0412744507193565	NA	5.92	30245	0.551292240619659	NA	NA	NA	NA	NA
307	Michigan	2002	NA	NA	NA	NA	NA	NA	NA	NA	NA	NA	NA	NA	NA	NA	NA	NA	10015710	0.0726826190948486	0.0681956633925438	0.0599156729876995	96714	NA	NA	0.00543576059862971	0.0199320875108242	0.141692504286766	0.0356575809419155	0.000232934064115398	0.0135566024109721	0.783492505550385	56210	10.9368495941162	6.30000019073486	NA	NA	NA	NA	0.198191985487938	NA	4.8	30333	0.544009685516357	NA	NA	NA	NA	NA
308	Michigan	2003	NA	NA	NA	NA	NA	NA	NA	NA	NA	NA	NA	NA	NA	NA	NA	NA	10041152	0.0731043592095375	0.0690395906567574	0.0591113455593586	96714	11	15	0.00544568989425898	0.0208635423332453	0.141507670283318	0.036806233227253	0.000231347963563167	0.0141237778589129	0.78102171421051	57952	10.9673700332642	7.16666650772095	NA	NA	NA	NA	-2.01306366920471	NA	3.45	31060	0.540153861045837	NA	NA	NA	NA	NA
309	Michigan	2004	NA	NA	NA	NA	NA	NA	NA	NA	NA	NA	NA	NA	NA	NA	NA	NA	10055315	0.073659747838974	0.0689718797802925	0.0590699538588524	96714	12.5	17.3	0.00545124663040042	0.0215592458844185	0.141352415084839	0.03790532797575	0.000232314952882007	0.0147149041295052	0.778784573078156	52961	10.8773107528687	7.01666641235352	27656	17418	631	10071760	0.489776611328125	NA	2.73	32097	0.541594684123993	NA	NA	NA	NA	NA
310	Michigan	2005	NA	NA	NA	NA	NA	NA	NA	NA	NA	NA	NA	NA	NA	NA	NA	NA	10051137	0.0748843625187874	0.0686577036976814	0.0595262013375759	96714	13.1	18.3	0.00546047696843743	0.0222668349742889	0.141177862882614	0.0390687137842178	0.000229924233281054	0.0153068257495761	0.77648937702179	55683	10.9274301528931	6.73333311080933	26634	17001	617	10006482	-1.01642799377441	NA	2.63	32914	0.544625520706177	0.067938894033432	0.052410576492548	0.0367202199995518	0.0310435146093369	0.0155802713707089
311	Michigan	2006	8.77	10.43	21.13	6.39	25.39	9.98	47.93	23.66	8.32	5.27	20.54	6.63	2.89	4.27	8.9	1.65	10036081	0.0758165493607521	0.0679784268140793	0.0606773681938648	96714	13.5	18.3	0.00547016318887472	0.0228414852172136	0.141071394085884	0.0402206815779209	0.000232859820243903	0.0159257389605045	0.77423769235611	57122	10.9529447555542	7.00833320617676	25896	16638	600	9825520	-0.0360251739621162	0.444000005722046	1.84	33845	0.54200679063797	0.0685430318117142	0.0568631030619144	0.0419488474726677	0.0364328622817993	0.0196615923196077
312	Michigan	2007	9.21	10.55	22.5	6.74	25.16	9.55	45.99	23.76	8.16	5.58	19.05	6.66	2.83	4.53	8.01	1.71	10001284	0.0765842646360397	0.0671579763293266	0.0610655583441257	96714	13.9	19.3	0.0054791965521872	0.0232786107808352	0.140926912426949	0.0412340052425861	0.000233270053286105	0.016551174223423	0.772296845912933	56372	10.9397277832031	7.10833358764648	26318	16835	624	10018999	-0.985262453556061	0.448000013828278	1.48	34855	0.543457627296448	0.0649089515209198	0.0568562224507332	0.042764276266098	0.0385951511561871	0.0231615584343672
313	Michigan	2008	8.94	10.35	22.91	6.38	24.42	8.95	44.28	23.15	7.71	5.41	17.58	6.34	2.93	4.79	8.25	1.77	9946889	0.076574295759201	0.0668339654803276	0.0608452558517456	96714	14.4	19.3	0.00549247115850449	0.0236622728407383	0.140632510185242	0.0423173531889915	0.000233339291298762	0.0171977393329144	0.770464301109314	54746	10.9104595184326	8.27499961853027	26495	17010	618	9948437	-0.109911844134331	0.45100000500679	1.21	35828	0.534428298473358	0.0654610395431519	0.0528290495276451	0.0419657193124294	0.0383950769901276	0.0229786336421967
314	Michigan	2009	9.5	10.74	22.36	7.15	25.35	8.48	43.14	24.55	7.63	4.9	16.79	6.43	2.99	4.67	8.2	1.89	9901591	0.0759957656264305	0.0669635832309723	0.0601361952722073	96714	16.1	22.2	0.00550992274656892	0.0240032132714987	0.140365719795227	0.0433690920472145	0.000234608756727539	0.0178938917815685	0.768623530864716	50751	10.8346862792969	13.783332824707	25419	16302	630	9845506	1.0040727853775	0.453000009059906	0.94	34159	0.507973313331604	0.0714894980192184	0.0565952733159065	0.0426228418946266	0.0338609777390957	0.0178857911378145
315	Michigan	2010	10.3699998855591	10.6400003433228	22.7000007629395	8.21000003814697	26.4099998474121	7.98999977111816	43.1699981689453	25.8999996185303	7.69000005722046	4.48999977111816	15.7600002288818	6.71999979019165	2.75	4.40000009536743	7.61999988555908	1.70000004768372	9876498	0.0743626952171326	0.0682200342416763	0.0595948062837124	96714	16.7	23.4	0.00556482654064894	0.0244131069630384	0.140411719679832	0.0443233028054237	0.000229129800572991	0.0185833070427179	0.766474604606628	50249	10.824746131897	12.4166660308838	24426	15772	629	9709589	-0.38418847322464	0.45100000500679	0.79	35199	0.507087826728821	0.069550134241581	0.0563512891530991	0.0409670397639275	0.0324327014386654	0.0164056252688169
316	Michigan	2011	10.71	10.95	23.3	8.51	25.3	7.65	43.64	24.4	7.15	4.02	14.87	6.22	2.51	4.81	6.97	1.44	9875736	0.0723777934908867	0.0705194026231766	0.0594590604305267	96714	17.5	24.6	0.00559482350945473	0.0252778120338917	0.140316218137741	0.0452672094106674	0.000237349391682073	0.0190002042800188	0.764306366443634	51453	10.8484239578247	10.2749996185303	23744	15366	603	9850684	0.33354988694191	0.461199998855591	0.63	37343	0.520234763622284	0.0686307772994041	0.0537761710584164	0.035665575414896	0.0274573471397161	0.0156758259981871
317	Michigan	2012	10.89	11.67	23.76	8.58	24.76	7.67	42.94	23.81	7.01	3.78	13.97	6.23	2.8	4.6	6.74	1.89	9884781	0.0707094073295593	0.0724322572350502	0.0594868026673794	96714	17.4	24.7	0.00561540015041828	0.0262125171720982	0.140099614858627	0.046266071498394	0.000242493988480419	0.0194132775068283	0.762150645256042	51572	10.850733757019	9.06666660308838	23165	14924	588	9855046	-0.453731745481491	0.462399989366531	0.53	38652	0.526449501514435	0.0650106221437454	0.0475655309855938	0.0315849296748638	0.0231425575911999	0.011371361091733
318	Michigan	2013	11.45	11.4	23.84	9.32	24.33	6.44	41.69	23.58	6.85	3.07	13.53	6.17	3	4.13	6.8	2.21	9898193	0.0693416446447372	0.0734568387269974	0.0600924827158451	96714	17	23.7	0.00563567504286766	0.0272659864276648	0.139580026268959	0.047200333327055	0.000255804276093841	0.0198694858700037	0.760192692279816	49600	10.8117456436157	8.53333282470703	22669	14716	621	9839233	1.26503467559814	0.464100003242493	0.39	39197	0.534589111804962	0.0626852288842201	0.0440914556384087	0.0271318778395653	0.0188001673668623	0.00861220993101597
319	Michigan	2014	11.67	9.83	24.9	9.6	24.58	6.15	41.58	23.92	6.11	2.44	12.77	5.41	2.46	3.27	6	1.74	9909877	0.0682786479592323	0.073739156126976	0.061443243175745	96714	16.2	22.6	0.00567070627585053	0.0282778479158878	0.139254599809647	0.0480616465210915	0.000260245404206216	0.0203705858439207	0.758104383945465	52005	10.8590955734253	7.09999990463257	23179	14886	634	9885202	1.85857355594635	0.459800004959106	0.46	40740	0.54401570558548	0.0581034570932388	0.0434713214635849	0.026248287409544	0.0186680443584919	0.0086635435000062
320	Michigan	2015	NA	NA	NA	NA	NA	NA	NA	NA	NA	NA	NA	NA	NA	NA	NA	NA	NA	NA	NA	NA	NA	NA	NA	NA	NA	NA	NA	NA	NA	NA	NA	NA	5.42727279663086	NA	NA	NA	NA	0.107462659478188	NA	NA	NA	NA	NA	NA	NA	NA	NA
321	Minnesota	2000	NA	NA	NA	NA	NA	NA	NA	NA	NA	NA	NA	NA	NA	NA	NA	NA	4933692	0.0762439146637917	0.0658725723624229	0.0644470676779747	86936	NA	NA	0.0106474012136459	0.0296404808759689	0.0357182808220387	0.0294507648795843	0.000362811464583501	0.0117929941043258	0.882387280464172	74579	11.2196140289307	3.14166665077209	NA	NA	NA	NA	-0.576203763484955	NA	2.47	32332	0.674299716949463	NA	NA	NA	NA	NA
322	Minnesota	2001	NA	NA	NA	NA	NA	NA	NA	NA	NA	NA	NA	NA	NA	NA	NA	NA	4982796	0.076684258878231	0.0670246183872223	0.0625528320670128	86936	NA	NA	0.0106273666024208	0.0308240596204996	0.0374691225588322	0.0317191407084465	0.000369069894077256	0.0123765850439668	0.876614630222321	70444	11.1625738143921	3.78333330154419	NA	NA	NA	NA	0.744784116744995	NA	2.29	33326	0.670042455196381	NA	NA	NA	NA	NA
323	Minnesota	2002	NA	NA	NA	NA	NA	NA	NA	NA	NA	NA	NA	NA	NA	NA	NA	NA	5018935	0.0759499743580818	0.0689865499734879	0.062121544033289	86936	NA	NA	0.0106136063113809	0.0320123694837093	0.0390849858522415	0.0336682982742786	0.000376773154130206	0.0130029581487179	0.87124103307724	71879	11.1827392578125	4.51666641235352	NA	NA	NA	NA	0.350071907043457	NA	1.63	33899	0.66369640827179	NA	NA	NA	NA	NA
324	Minnesota	2003	NA	NA	NA	NA	NA	NA	NA	NA	NA	NA	NA	NA	NA	NA	NA	NA	5053572	0.0754401013255119	0.0706444904208183	0.0623802319169044	86936	8	10.2	0.0106083378195763	0.033062357455492	0.0407313890755177	0.0355627648532391	0.000372805603547022	0.0136299626901746	0.866032361984253	67993	11.1271600723267	4.90000009536743	NA	NA	NA	NA	-0.505974888801575	NA	1.31	35256	0.661564111709595	NA	NA	NA	NA	NA
325	Minnesota	2004	NA	NA	NA	NA	NA	NA	NA	NA	NA	NA	NA	NA	NA	NA	NA	NA	5087713	0.0750348940491676	0.0710193365812302	0.063494935631752	86936	8.1	10.6	0.010588058270514	0.0341286957263947	0.0423488914966583	0.0374026596546173	0.00037541426718235	0.014305641874671	0.860850632190704	70317	11.1607685089111	4.67500019073486	12572	7234	303	4960204	-0.194962158799171	NA	0.96	36924	0.665710687637329	NA	NA	NA	NA	NA
326	Minnesota	2005	NA	NA	NA	NA	NA	NA	NA	NA	NA	NA	NA	NA	NA	NA	NA	NA	5119598	0.0745675712823868	0.071502685546875	0.0646175742149353	86936	9.2	11.6	0.0105588370934129	0.0352367497980595	0.0438284426927567	0.0393511354923248	0.000379521981813014	0.0149689484387636	0.855676352977753	65723	11.093204498291	4.04166650772095	12795	7367	317	4992123	1.35408353805542	NA	0.85	37787	0.673389971256256	0.0483579374849796	0.0425628088414669	0.0431870184838772	0.0415505021810532	0.0213846135884523
327	Minnesota	2006	8.08	10.09	19.23	5.78	27.78	12.68	50.44	25.68	9.23	6.64	21.14	7.41	2.63	4.54	7.61	1.47	5163555	0.0738479569554329	0.071528434753418	0.0658879429101944	86936	9.7	12	0.0105309225618839	0.0364330373704433	0.0456828661262989	0.0412359312176704	0.000378808792447671	0.0156709868460894	0.850067436695099	66003	11.0974550247192	4.02500009536743	13179	7509	317	5030630	-0.198888167738914	0.430000007152557	0.72	39634	0.676171362400055	0.047868650406599	0.0432468913495541	0.0456094294786453	0.0500519759953022	0.0284082088619471
328	Minnesota	2007	8.28	9.67	21.12	5.81	28.74	11.84	52.48	26.77	9.44	7	22.24	7.48	2.59	4.51	7.79	1.41	5207203	0.0730733945965767	0.0698438286781311	0.0683136433362961	86936	9.5	11.9	0.0105163939297199	0.0375825576484203	0.0474828816950321	0.042933028191328	0.000389076449209824	0.0164395365864038	0.844656527042389	66292	11.101824760437	4.58333301544189	13514	7676	320	5065797	-0.435398489236832	0.435999989509583	0.6	41560	0.679073572158813	0.0436751991510391	0.0401327200233936	0.0448096431791782	0.0523551627993584	0.0331849679350853
329	Minnesota	2008	8.26	9.24	22.48	5.67	29.99	10.46	54.04	28.34	9.97	6.7	23.42	8.06	2.78	4.73	8.03	1.62	5247018	0.0719766914844513	0.0688796937465668	0.0698173716664314	86936	9.6	11.4	0.0105198798701167	0.038701981306076	0.0490497648715973	0.0446022860705853	0.00038574292557314	0.0172589458525181	0.83948141336441	60395	11.0086612701416	5.48333358764648	13697	7805	320	5145905	0.492349892854691	0.444999992847443	0.42	43256	0.671318829059601	0.0438326075673103	0.0393960326910019	0.0441652312874794	0.0516504608094692	0.0345818437635899
330	Minnesota	2009	6.91	8.06	18.93	4.72	26.89	8.16	47.24	25.77	9.2	5.77	21.08	7.6	2.37	4.33	6.69	1.39	5281203	0.0706225484609604	0.0678883194923401	0.0701834410429001	86936	10.9	13.9	0.0104796197265387	0.0397509820759296	0.0503466725349426	0.0459921732544899	0.000393470952985808	0.0180727764964104	0.834964334964752	61891	11.0331296920776	7.80000019073486	13709	7806	320	5180883	0.616676151752472	0.439000010490417	0.38	41064	0.648109316825867	0.0451469421386719	0.0423465333878994	0.0416537411510944	0.0472085326910019	0.0288191344588995
331	Minnesota	2010	6.96999979019165	8.14000034332275	18.6000003814697	4.82999992370605	25.8500003814697	7.92000007629395	45.560001373291	24.6499996185303	7.80999994277954	4.8600001335144	17.5699996948242	6.48999977111816	2.49000000953674	4.15000009536743	7.36999988555908	1.45000004768372	5310418	0.0693457648158073	0.0667320340871811	0.0700877010822296	86936	11.5	15	0.0104967253282666	0.0408598706126213	0.0513159222900867	0.0474120862782001	0.000376429874449968	0.0188184808939695	0.830720484256744	56814	10.9475383758545	7.34166669845581	13509	7761	322	5220467	1.71844375133514	0.439999997615814	0.31	42567	0.639568090438843	0.0443743094801903	0.0444049090147018	0.0411116555333138	0.0430599711835384	0.0275322385132313
332	Minnesota	2011	8.2	9.3	21.36	5.84	26.19	8.32	47.69	24.73	7.69	4.28	17.85	6.39	2.48	4.82	7.53	1.34	5348036	0.0687127038836479	0.0662330985069275	0.0695002824068069	86936	11.8	15.3	0.0105457408353686	0.0422583185136318	0.0526398867368698	0.0482874475419521	0.000391732581192628	0.0192943718284369	0.826582491397858	60865	11.0164136886597	6.38333320617676	13409	7749	321	5263708	1.98171699047089	0.443599998950958	0.28	45214	0.646495819091797	0.0450317375361919	0.0418754890561104	0.038690622895956	0.0421468950808048	0.0250739697366953
333	Minnesota	2012	8.27	9.4	19.18	6.35	26.9	7.92	46.92	25.94	7.37	3.79	16.52	6.31	2.36	4.44	6.4	1.45	5380615	0.0673891380429268	0.0664158314466476	0.0684208050370216	86936	11.4	14.6	0.0105723971500993	0.0436719581484795	0.0540375038981438	0.0491029359400272	0.000394750415580347	0.0197243243455887	0.822496116161346	63719	11.062237739563	5.49166679382324	13476	7754	319	5292552	-1.8989725112915	0.444099992513657	0.28	47293	0.648721754550934	0.040322583168745	0.0354285128414631	0.0329057164490223	0.0327570401132107	0.0197036564350128
334	Minnesota	2013	7.63	7.83	18.53	5.82	27.09	6.55	45.49	26.57	6.59	3.14	13.79	5.83	2.42	2.93	6.85	1.64	5422060	0.0661160126328468	0.066656768321991	0.0676001384854317	86936	11.2	14	0.0106225311756134	0.045136533677578	0.055394995957613	0.0499592423439026	0.000406118721002713	0.0201950911432505	0.818285465240479	61904	11.0333404541016	4.80000019073486	13348	7699	316	5336155	-0.512312531471252	0.446200013160706	0.21	47410	0.65302175283432	0.0394352898001671	0.0354337878525257	0.0284723155200481	0.030620476230979	0.01688102632761
335	Minnesota	2014	8.91	7.72	22.14	6.91	24.07	5.14	42.31	23.4	6.31	2.38	13.54	5.62	2.37	2.93	6.6	1.61	5457173	0.0653334632515907	0.0667598396539688	0.0670799687504768	86936	11.4	14.8	0.0106390248984098	0.04648432508111	0.0566529594361782	0.05076052993536	0.000418348470702767	0.0206749904900789	0.814369797706604	67244	11.1160831451416	3.98333334922791	13589	7841	321	5371463	1.08610892295837	0.453900009393692	0.25	48998	0.658099353313446	0.0387996397912502	0.0359243750572205	0.0294768679887056	0.0276935640722513	0.0166645143181086
336	Minnesota	2015	NA	NA	NA	NA	NA	NA	NA	NA	NA	NA	NA	NA	NA	NA	NA	NA	NA	NA	NA	NA	NA	NA	NA	NA	NA	NA	NA	NA	NA	NA	NA	NA	3.781818151474	NA	NA	NA	NA	-0.356885969638824	NA	NA	NA	NA	NA	NA	NA	NA	NA
337	Mississippi	2000	NA	NA	NA	NA	NA	NA	NA	NA	NA	NA	NA	NA	NA	NA	NA	NA	2848353	0.0819870308041573	0.0753410831093788	0.0670524314045906	48432	NA	NA	0.00398791860789061	0.00662172120064497	0.362120509147644	0.0140544380992651	0.000207137243705802	0.00526269059628248	0.607745587825775	47151	10.7611103057861	5.31666660308838	NA	NA	NA	NA	-2.45600700378418	NA	1.52	21582	0.518437504768372	NA	NA	NA	NA	NA
338	Mississippi	2001	NA	NA	NA	NA	NA	NA	NA	NA	NA	NA	NA	NA	NA	NA	NA	NA	2852994	0.0801203921437263	0.0774102583527565	0.0647312998771667	48432	NA	NA	0.00406870804727077	0.00676061725243926	0.362310260534286	0.0154812801629305	0.000222923714318313	0.00566107034683228	0.605495154857635	40331	10.6048755645752	5.58333349227905	NA	NA	NA	NA	1.06655263900757	NA	2.59	22806	0.510757148265839	NA	NA	NA	NA	NA
339	Mississippi	2002	NA	NA	NA	NA	NA	NA	NA	NA	NA	NA	NA	NA	NA	NA	NA	NA	2858681	0.0784701034426689	0.0784861966967583	0.0633851736783981	48432	NA	NA	0.00416450807824731	0.00699273543432355	0.362291574478149	0.0167643744498491	0.000239970817347057	0.00607517920434475	0.603471696376801	40639	10.6124830245972	6.59999990463257	NA	NA	NA	NA	1.43483197689056	NA	2	23173	0.50936496257782	NA	NA	NA	NA	NA
340	Mississippi	2003	NA	NA	NA	NA	NA	NA	NA	NA	NA	NA	NA	NA	NA	NA	NA	NA	2868312	0.0771701261401176	0.0789676979184151	0.0627651363611221	48432	18.3	26.8	0.00428161211311817	0.00722341239452362	0.362408965826035	0.0180653296411037	0.00025380781153217	0.00644211657345295	0.601324737071991	42127	10.6484441757202	6.31666660308838	NA	NA	NA	NA	1.82776165008545	NA	1.41	23981	0.506952881813049	NA	NA	NA	NA	NA
341	Mississippi	2004	NA	NA	NA	NA	NA	NA	NA	NA	NA	NA	NA	NA	NA	NA	NA	NA	2889010	0.0768803134560585	0.0783815234899521	0.0635068789124489	48432	19.3	28.6	0.00438073929399252	0.00751087721437216	0.36256331205368	0.0192917305976152	0.000267911847913638	0.00685978913679719	0.599125623703003	43560	10.6818943023682	6.17500019073486	8857	5071	191	2573607	1.39797484874725	NA	0.99	25257	0.509879171848297	NA	NA	NA	NA	NA
342	Mississippi	2005	NA	NA	NA	NA	NA	NA	NA	NA	NA	NA	NA	NA	NA	NA	NA	NA	2905943	0.0769519582390785	0.0767716392874718	0.0648333430290222	48432	21	30.2	0.0044312640093267	0.00781020149588585	0.362791687250137	0.0208479650318623	0.000273921410553157	0.00724033452570438	0.596604585647583	39853	10.5929527282715	7.41666650772095	8502	4718	178	2441159	0.36740830540657	NA	0.94	26794	0.511135280132294	0.0965550914406776	0.0447984114289284	0.0157458167523146	0.0092939892783761	0.00372128537856042
343	Mississippi	2006	7.51	8.81	17.11	5.48	18.51	7.9	31.72	17.51	6.47	4.43	14.04	5.32	3.07	4.29	7.83	1.97	2904978	0.0771795883774757	0.0746470391750336	0.0663894861936569	48432	20.9	29.5	0.00450984481722116	0.00782277900725603	0.366068512201309	0.0221805460751057	0.000290535768726841	0.00755874905735254	0.591569006443024	40784	10.6160449981689	6.56666660308838	9200	5158	193	2507121	-0.814311265945435	0.470999985933304	0.86	28050	0.51999431848526	0.101265341043472	0.0462929122149944	0.0199698563665152	0.0120853055268526	0.00464612012729049
344	Mississippi	2007	7.12	7.73	16.85	5.22	18.7	7.16	31.99	17.93	6.35	3.88	14.36	5.22	2.83	3.85	7.21	1.86	2928350	0.0774801522493362	0.0727416425943375	0.0676565319299698	48432	20.7	29.4	0.00454692915081978	0.00809841696172953	0.366844803094864	0.0239267852157354	0.000289924355456606	0.00798265263438225	0.588310480117798	42566	10.6588106155396	6.19999980926514	8651	4782	170	2375636	-1.45589220523834	0.479999989271164	0.6	29543	0.526800751686096	0.0927559062838554	0.0451585538685322	0.0223001204431057	0.0132152633741498	0.00597663596272469
345	Mississippi	2008	6.39	7.32	15.23	4.62	19.97	6.95	32.5	19.54	6.27	3.82	14.1	5.18	2.38	3.37	6.7	1.44	2947806	0.07762111723423	0.0713781714439392	0.0683118253946304	48432	20.8	29.5	0.00462615257129073	0.00832992419600487	0.367774546146393	0.0254334919154644	0.000307686452288181	0.00838929042220116	0.585138916969299	40076	10.5985326766968	6.82499980926514	8243	4648	167	2489444	-0.485945254564285	0.477999985218048	0.48	30703	0.523057818412781	0.0856345444917679	0.0430347807705402	0.0210051462054253	0.0126712657511234	0.00834484864026308
346	Mississippi	2009	6.2	8.77	15.05	4.21	20.3	7.23	33.51	19.7	6.29	3.68	13.24	5.38	2.51	3.84	6.93	1.51	2958774	0.0767513811588287	0.0710091441869736	0.0680305436253548	48432	21.8	30.7	0.00464888475835323	0.0085853124037385	0.367911517620087	0.0269351433962584	0.000330542301526293	0.00873436126857996	0.582854270935059	38706	10.5637502670288	9.69999980926514	8764	4924	192	2675080	1.25900363922119	0.469999998807907	0.46	30188	0.506215393543243	0.0867239683866501	0.0417277775704861	0.0209227912127972	0.0174909085035324	0.00616697687655687
347	Mississippi	2010	6.94999980926514	9.26000022888184	16.6700000762939	4.80999994277954	20.1399993896484	6.78000020980835	33.0200004577637	19.5799999237061	6.48999977111816	3.75	13.539999961853	5.55999994277954	2.98000001907349	3.97000002861023	7.44999980926514	2.00999999046326	2970811	0.0751205682754517	0.0714777857065201	0.0668793842196465	48432	22.4	32.4	0.00469232117757201	0.00877134222537279	0.369118064641953	0.0276133343577385	0.000327519985148683	0.00910896062850952	0.580368459224701	41436	10.6319055557251	10.3333330154419	10325	5636	190	2795693	-0.556121110916138	0.467999994754791	0.39	30783	0.502260506153107	0.0832769274711609	0.0475352294743061	0.0245222449302673	0.0138740865513682	0.00752222910523415
348	Mississippi	2011	8.15	9.59	18.62	6	19.21	6.06	31.9	18.65	5.57	3.5	11.83	4.69	2.77	3.83	7.38	1.77	2978464	0.0726122558116913	0.0734167024493217	0.0661612823605537	48432	22.8	32.4	0.00472525414079428	0.00908924825489521	0.369623392820358	0.0282336808741093	0.000324663997162133	0.00951430015265942	0.578489422798157	43254	10.6748447418213	9.89166641235352	6216	3669	134	2014546	-1.40662741661072	0.47350001335144	0.38	31976	0.507224202156067	0.0846158787608147	0.0449420958757401	0.0224913991987705	0.0152267683297396	0.0057604550383985
349	Mississippi	2012	7.78	9.17	18.08	5.7	20.06	7.17	32.72	19.49	5.21	3.14	11.4	4.35	2.65	3.08	6.85	1.82	2986137	0.0708035156130791	0.0752323120832443	0.0651537403464317	48432	23.8	33.9	0.00478377239778638	0.00930499844253063	0.370076447725296	0.0284883119165897	0.000328518071910366	0.00993792340159416	0.577080011367798	37782	10.5395879745483	9	5662	3224	95	1560540	-0.123179495334625	0.486999988555908	0.38	33127	0.509292125701904	0.0786889940500259	0.0397837348282337	0.0229092333465815	0.0117090819403529	0.00524244830012321
350	Mississippi	2013	7.26	7.87	17.61	5.29	19.86	6.44	33.32	19.2	5.82	2.79	11.31	5.22	2.82	3.54	6.31	2.08	2992206	0.069920651614666	0.076400488615036	0.0647037699818611	48432	23.9	34	0.00480682123452425	0.00968181993812323	0.371008545160294	0.0291691143065691	0.000353919487679377	0.0103676021099091	0.574612200260162	41518	10.633882522583	8.44999980926514	4609	2595	66	1213729	1.22528624534607	0.479099988937378	NA	33629	0.512566328048706	0.0752913355827332	0.0403876453638077	0.018240112811327	0.00996698439121246	0.00369568518362939
351	Mississippi	2014	8.52	9.38	18.76	6.53	19.79	4.9	31.48	19.62	5.79	2.27	10.15	5.46	2.68	3.13	6.38	1.94	2994079	0.0691217556595802	0.0757017433643341	0.0655677393078804	48432	21.9	30.7	0.00485558342188597	0.0099670048803091	0.371958792209625	0.0297042932361364	0.000357038021320477	0.0106042623519897	0.572553038597107	35521	10.477879524231	7.55000019073486	4162	2240	60	1034125	0.574262082576752	0.476000010967255	0.23	34431	0.518901824951172	0.0744408518075943	0.0414911881089211	0.021266208961606	0.0106550054624677	0.0048292470164597
352	Mississippi	2015	NA	NA	NA	NA	NA	NA	NA	NA	NA	NA	NA	NA	NA	NA	NA	NA	NA	NA	NA	NA	NA	NA	NA	NA	NA	NA	NA	NA	NA	NA	NA	NA	6.50909090042114	NA	NA	NA	NA	0.150206536054611	NA	NA	NA	NA	NA	NA	NA	NA	NA
353	Missouri	2000	NA	NA	NA	NA	NA	NA	NA	NA	NA	NA	NA	NA	NA	NA	NA	NA	5607285	0.0739942789077759	0.0663954094052315	0.0641451254487038	69707	NA	NA	0.00421291217207909	0.0112455496564507	0.112655408680439	0.021375585347414	0.000544113572686911	0.0111981108784676	0.838768303394318	61995	11.0348091125488	3.58333325386047	NA	NA	NA	NA	-0.956784248352051	NA	8.68	28015	0.619475901126862	NA	NA	NA	NA	NA
354	Missouri	2001	NA	NA	NA	NA	NA	NA	NA	NA	NA	NA	NA	NA	NA	NA	NA	NA	5641142	0.073793388903141	0.0684492588043213	0.061797060072422	69707	NA	NA	0.00422237208113074	0.0117676528170705	0.11311025172472	0.0228400565683842	0.000573642726521939	0.0117511665448546	0.835734844207764	55278	10.9201307296753	4.61666679382324	NA	NA	NA	NA	0.817768037319183	NA	5.15	28794	0.612335205078125	NA	NA	NA	NA	NA
355	Missouri	2002	NA	NA	NA	NA	NA	NA	NA	NA	NA	NA	NA	NA	NA	NA	NA	NA	5674825	0.0731885135173798	0.0702037513256073	0.0610399432480335	69707	NA	NA	0.00421581277623773	0.012338706292212	0.113472752273083	0.0242876205593348	0.000629094312898815	0.0123020531609654	0.832753956317902	56290	10.9382724761963	5.39166688919067	NA	NA	NA	NA	0.283376514911652	NA	4.26	29245	0.606191217899323	NA	NA	NA	NA	NA
356	Missouri	2003	NA	NA	NA	NA	NA	NA	NA	NA	NA	NA	NA	NA	NA	NA	NA	NA	5709403	0.0729573667049408	0.0714500248432159	0.0608415640890598	69707	11.6	16.5	0.00420937174931169	0.0128882126882672	0.113772839307785	0.0257226545363665	0.000649279798381031	0.0128403967246413	0.829917252063751	56330	10.938982963562	5.66666650772095	NA	NA	NA	NA	-0.579778790473938	NA	3.81	30261	0.603822529315948	NA	NA	NA	NA	NA
357	Missouri	2004	NA	NA	NA	NA	NA	NA	NA	NA	NA	NA	NA	NA	NA	NA	NA	NA	5747741	0.0730446949601173	0.0720801427960396	0.0617569573223591	69707	13	18.5	0.00421469938009977	0.013464942574501	0.114101693034172	0.027149448171258	0.000694881717208773	0.0133990030735731	0.826975345611572	52812	10.874493598938	5.84166669845581	19073	12184	560	5732783	1.04740989208221	NA	2.57	31636	0.605960309505463	NA	NA	NA	NA	NA
358	Missouri	2005	NA	NA	NA	NA	NA	NA	NA	NA	NA	NA	NA	NA	NA	NA	NA	NA	5790300	0.0732910186052322	0.0718461945652962	0.0630583912134171	69707	13.6	19.5	0.0041724955663085	0.0140657648444176	0.114316359162331	0.0286634545773268	0.000746420759242028	0.0140322605147958	0.824003219604492	52111	10.8611316680908	5.375	18588	11671	526	5607484	0.156431168317795	NA	2.29	32603	0.610721707344055	0.0582668222486973	0.0419576577842236	0.0265682972967625	0.0164907574653625	0.00719080353155732
359	Missouri	2006	7.91	9.91	19	5.68	23.89	10.76	46.81	21.6	8.8	6.42	22.43	6.71	2.71	4.56	8.14	1.5	5842704	0.0731784477829933	0.0710532292723656	0.0651912167668343	69707	13.8	19.3	0.00414140429347754	0.0146497236564755	0.114581875503063	0.0303087402135134	0.000802710535936058	0.0146180605515838	0.820897459983826	52345	10.8656120300293	4.88333320617676	19378	12265	552	5790380	-1.62090075016022	0.449000000953674	1.47	34408	0.614403367042542	0.0590452961623669	0.0437114201486111	0.0304052829742432	0.0204331669956446	0.00940900016576052
360	Missouri	2007	8.06	9.57	19.06	5.99	24.38	10.3	44.94	22.75	8.02	5.83	19.13	6.41	2.8	4.35	7.99	1.71	5887612	0.0730938091874123	0.0700723826885223	0.0666147843003273	69707	13.3	18.4	0.00413563242182136	0.0151577582582831	0.114616930484772	0.0318490751087666	0.000847542250994593	0.0152871822938323	0.81810587644577	52530	10.8691396713257	5.15833330154419	19951	12740	576	5835175	-0.653606832027435	0.449999988079071	1.06	35842	0.618565917015076	0.0563641041517258	0.0426779054105282	0.0302152819931507	0.0251612160354853	0.0111831957474351
361	Missouri	2008	7.4	8.8	18.68	5.35	23.77	9.43	43.4	22.38	7.71	5.73	18.45	6.19	2.78	4.76	7.97	1.66	5923916	0.072811633348465	0.0693882256746292	0.0674663484096527	69707	13.5	18.9	0.00409965310245752	0.0156072434037924	0.11471651494503	0.0332578979432583	0.000899742648471147	0.0159274712204933	0.815491497516632	50623	10.832160949707	6.25	20319	13039	578	5860645	2.76310038566589	0.448000013828278	0.73	37441	0.613109648227692	0.0533231198787689	0.0419803969562054	0.0295265316963196	0.0238390751183033	0.0126079376786947
362	Missouri	2009	7.55	8.04	19.39	5.54	24.18	8.85	42.54	23.1	7.63	5.15	17.62	6.29	2.51	4.37	7.41	1.46	5961088	0.0719643831253052	0.0689553618431091	0.0677658170461655	69707	14.6	20.7	0.00406452640891075	0.0160614978522062	0.114910401403904	0.0345440283417702	0.000917449942789972	0.0166558511555195	0.8128462433815	53813	10.8932704925537	9.31666660308838	20486	13218	555	5874396	3.36325764656067	0.449999988079071	0.74	36306	0.592442870140076	0.0547078140079975	0.0417099073529243	0.0309640113264322	0.0226539131253958	0.0110373878851533
363	Missouri	2010	7.69999980926514	8.55000019073486	20.1200008392334	5.5	23.9500007629395	9.55000019073486	39.6100006103516	23.1100006103516	6.63000011444092	4.61999988555908	14.8199996948242	5.5	2.67000007629395	4.17999982833862	7.86999988555908	1.61000001430511	5996085	0.0703971013426781	0.0691569596529007	0.0673177614808083	69707	15.3	21	0.00404413882642984	0.0165529679507017	0.115119785070419	0.0357032977044582	0.000983641832135618	0.0172487553209066	0.810347437858582	49750	10.8147659301758	9.52499961853027	20375	13156	564	5882476	3.48230719566345	0.455000013113022	0.84	36638	0.57929515838623	0.0577820055186749	0.0450875237584114	0.0314945615828037	0.0205251537263393	0.010516763664782
364	Missouri	2011	7.3	9.2	20.61	4.79	22.73	8.46	37.75	21.93	5.56	4.21	13.65	4.34	2.8	4.67	8.53	1.59	6010544	0.0687089189887047	0.0699615553021431	0.0671034082770348	69707	15.8	22.3	0.00408332422375679	0.0170490387827158	0.115217857062817	0.0366048403084278	0.00103418261278421	0.0176914110779762	0.808319330215454	48185	10.7828025817871	8.29166698455811	20158	13062	560	5911375	0.968061983585358	0.46110001206398	0.53	38042	0.583652853965759	0.055254552513361	0.0428675040602684	0.0308653209358454	0.0228711273521185	0.0102111250162125
365	Missouri	2012	7.46	9.59	19.41	5.17	23.2	7.6	39.37	22.38	6.18	3.6	13.53	5.24	2.63	3.84	7.22	1.7	6025281	0.067017950117588	0.0712179243564606	0.0664448663592339	69707	16.2	22.6	0.00412412313744426	0.0175701342523098	0.115348316729069	0.0376141779124737	0.00107248115818948	0.0181797333061695	0.806091010570526	51313	10.8456993103027	6.84999990463257	19487	12469	532	5715097	-1.64744901657104	0.460799992084503	0.7	39905	0.585669755935669	0.0526561625301838	0.0417008772492409	0.0263075232505798	0.0199200138449669	0.00884010456502438
366	Missouri	2013	8.87	9.46	22.42	6.5	24.37	7.46	40.74	23.66	6.67	3.55	13.67	5.87	2.66	3.57	7.85	1.67	6044917	0.0659267976880074	0.0719270408153534	0.065947636961937	69707	15.8	22.2	0.00416184356436133	0.018175270408392	0.115679502487183	0.0386180654168129	0.00111895659938455	0.0187332592904568	0.80351310968399	51134	10.8422050476074	6.47499990463257	20093	13010	561	5938974	0.457296818494797	0.460500001907349	NA	40297	0.589547038078308	0.0535073503851891	0.0379325337707996	0.0237936936318874	0.0171614568680525	0.00744523666799068
367	Missouri	2014	9.27	7.93	23.35	7.06	25.1	6.7	41.27	24.6	6.37	2.68	13.02	5.7	2.57	3.05	7.63	1.66	6063589	0.0652291923761368	0.0717812478542328	0.0661594942212105	69707	15.5	21.3	0.00421779928728938	0.0187697410583496	0.115817055106163	0.0396171323955059	0.00116267777048051	0.0192333292216063	0.801182270050049	56630	10.9442939758301	5.92500019073486	20309	13048	550	5843223	0.0574940890073776	0.462799996137619	NA	41639	0.594045042991638	0.0517124757170677	0.0377550795674324	0.0237556416541338	0.0184609461575747	0.0070298695936799
368	Missouri	2015	NA	NA	NA	NA	NA	NA	NA	NA	NA	NA	NA	NA	NA	NA	NA	NA	NA	NA	NA	NA	NA	NA	NA	NA	NA	NA	NA	NA	NA	NA	NA	NA	5.48181819915771	NA	NA	NA	NA	0.907281994819641	NA	NA	NA	NA	NA	NA	NA	NA	NA
369	Montana	2000	NA	NA	NA	NA	NA	NA	NA	NA	NA	NA	NA	NA	NA	NA	NA	NA	903773	0.0792134776711464	0.0649156346917152	0.0560096390545368	147040	NA	NA	0.0605140887200832	0.00520816631615162	0.00283146323636174	0.0201278422027826	0.00048242203774862	0.0140964603051543	0.896739542484283	45059	10.7157278060913	4.94166660308838	NA	NA	NA	NA	-2.74825549125671	NA	NA	23594	0.611806273460388	NA	NA	NA	NA	NA
370	Montana	2001	NA	NA	NA	NA	NA	NA	NA	NA	NA	NA	NA	NA	NA	NA	NA	NA	906961	0.0808645561337471	0.0661891773343086	0.0536263398826122	147040	NA	NA	0.0607677735388279	0.0054357354529202	0.00316551653668284	0.0215510912239552	0.000532547710463405	0.0148275392130017	0.893719792366028	42958	10.6679782867432	4.55000019073486	NA	NA	NA	NA	-3.6245493888855	NA	NA	24751	0.616216123104095	NA	NA	NA	NA	NA
371	Montana	2002	NA	NA	NA	NA	NA	NA	NA	NA	NA	NA	NA	NA	NA	NA	NA	NA	911667	0.0793502479791641	0.0692851692438126	0.0525444038212299	147040	NA	NA	0.0608654245734215	0.00551517168059945	0.00334222917445004	0.0226201005280018	0.000555027218069881	0.0154727548360825	0.891629278659821	45840	10.7329120635986	4.40000009536743	NA	NA	NA	NA	-3.11621713638306	NA	NA	25296	0.618621706962585	NA	NA	NA	NA	NA
372	Montana	2003	NA	NA	NA	NA	NA	NA	NA	NA	NA	NA	NA	NA	NA	NA	NA	NA	919630	0.0785294100642204	0.0721387937664986	0.0526276864111423	147040	14.2	19.9	0.0608168505132198	0.00560442777350545	0.00353511748835444	0.0237204097211361	0.000560007814783603	0.0161467120051384	0.8896164894104	43904	10.6897611618042	4.71666669845581	NA	NA	NA	NA	-2.16140127182007	NA	NA	26663	0.620384275913239	NA	NA	NA	NA	NA
373	Montana	2004	NA	NA	NA	NA	NA	NA	NA	NA	NA	NA	NA	NA	NA	NA	NA	NA	930009	0.0769261345267296	0.0732992887496948	0.0539188347756863	147040	13.6	18.5	0.0607703812420368	0.00576983671635389	0.00373759819194674	0.0244793333113194	0.000611822062637657	0.0167460739612579	0.887884974479675	42558	10.6586227416992	4.76666688919067	2761	1524	107	926865	-3.12652277946472	NA	NA	28180	0.627820789813995	NA	NA	NA	NA	NA
374	Montana	2005	NA	NA	NA	NA	NA	NA	NA	NA	NA	NA	NA	NA	NA	NA	NA	NA	940102	0.0756620019674301	0.0746440291404724	0.0549206361174583	147040	14.6	20.2	0.0607902109622955	0.00584617396816611	0.00370385334827006	0.0256918929517269	0.000587170303333551	0.0174534246325493	0.885927259922028	45233	10.7195825576782	4.30833339691162	2796	1505	109	933609	-1.84374642372131	NA	NA	29561	0.636176705360413	0.0672037750482559	0.0501211062073708	0.033535361289978	0.0206344295293093	0.00692702038213611
375	Montana	2006	10.77	13.3	24.61	7.99	28.55	14.99	54.96	25.59	10.95	10.61	26.97	8.15	3.16	6.02	9.66	1.64	952692	0.0739987343549728	0.0747880712151527	0.0572388544678688	147040	14.4	19.3	0.0604235157370567	0.00594630790874362	0.00385644054040313	0.0265573766082525	0.000626645341981202	0.0181118343025446	0.884477853775024	48266	10.7844829559326	3.46666669845581	2753	1567	109	943628	-1.04813086986542	0.425999999046326	NA	31484	0.64601993560791	0.0618259496986866	0.0470163077116013	0.0375748947262764	0.0270533859729767	0.0101722236722708
376	Montana	2007	10.39	12.28	24.91	7.65	26.9	12.57	53.66	24.15	9.65	8.17	24.09	7.37	3.05	5.23	9.5	1.67	964706	0.0726708471775055	0.0717182233929634	0.0608081631362438	147040	14.1	18.9	0.0603043846786022	0.00606195069849491	0.00387682882137597	0.0274073146283627	0.00065201212419197	0.0188658516854048	0.882831633090973	49846	10.8166933059692	3.56666660308838	2741	1625	108	957619	-0.677302896976471	0.442999988794327	NA	33374	0.657521545886993	0.0628034621477127	0.0422122105956078	0.0295036491006613	0.0257666278630495	0.0126440366730094
377	Montana	2008	9.99	11.21	24.99	7.3	26.81	11.48	50.61	24.7	9.16	7.03	23.44	7.01	2.89	4.61	8.9	1.66	976415	0.071025125682354	0.0705908834934235	0.0629035830497742	147040	14.1	19.2	0.0601567998528481	0.00616438686847687	0.00391636742278934	0.0280341859906912	0.000632927578408271	0.0195040013641119	0.881591320037842	47172	10.7615556716919	5.11666679382324	2661	1545	104	931062	-0.785849809646606	0.449000000953674	NA	34912	0.650375068187714	0.0547447018325329	0.0459214374423027	0.0266295354813337	0.0284080319106579	0.0117466012015939
378	Montana	2009	9.63	11.31	24.52	6.93	26.92	13.7	50.63	24.56	9.78	8.23	24.59	7.49	2.74	4.5	8.14	1.62	983982	0.069225862622261	0.0686770677566528	0.0639605224132538	147040	15	20.9	0.0603252910077572	0.00633548153564334	0.00394621025770903	0.0286692231893539	0.000683955615386367	0.0203316733241081	0.879708170890808	44619	10.7059154510498	6.93333339691162	2965	1678	110	972240	-0.365020751953125	0.430999994277954	NA	33627	0.62845253944397	0.0621444396674633	0.0437611751258373	0.0343577042222023	0.0246238205581903	0.0144129693508148
379	Montana	2010	10.7700004577637	11.6599998474121	25.6100006103516	8.07999992370605	28.0200004577637	12.6700000762939	50.0400009155273	25.9699993133545	9.25	6.65000009536743	22.9300003051758	7.17000007629395	2.70000004768372	4.96999979019165	7.98999977111816	1.51999998092651	990575	0.0673265531659126	0.0681301280856133	0.0647331103682518	147040	15.2	21.1	0.0606930330395699	0.00632662838324904	0.00386745063588023	0.0291679073125124	0.000628927664365619	0.0211836565285921	0.878132402896881	44824	10.7104988098145	7.29166650772095	2941	1754	115	988583	0.453520894050598	0.435000002384186	NA	34737	0.619473516941071	0.0619346648454666	0.0441294424235821	0.0335222855210304	0.0294353533536196	0.0117791071534157
380	Montana	2011	12.04	12.66	27.39	9.32	27.96	10.22	50.21	26.15	8.48	5.86	19.32	6.91	2.76	5.74	8.24	1.48	997661	0.0664373934268951	0.0695216134190559	0.0641801208257675	147040	15.2	20.9	0.060784175992012	0.00668363319709897	0.00468395557254553	0.0306687336415052	0.000640498124994338	0.0215163268148899	0.875022649765015	42398	10.6548566818237	6.93333339691162	3022	1793	112	996168	2.86186003684998	0.435099989175797	NA	36959	0.621690154075623	0.0617019161581993	0.0440296828746796	0.0337761268019676	0.0315275192260742	0.011992578394711
381	Montana	2012	11.54	11.98	28.1	8.8	25.5	8.93	48.04	23.7	8.2	4.89	18.46	6.9	2.67	4.95	8.52	1.46	1005163	0.0647109001874924	0.0715575516223907	0.0628365725278854	147040	15.6	21.1	0.0609930939972401	0.00698891608044505	0.00533545296639204	0.0322604402899742	0.000649645866360515	0.0219128634780645	0.871859610080719	46492	10.7470359802246	5.98333311080933	2405	1592	99	873898	-1.41208362579346	0.450199991464615	NA	39102	0.626191973686218	0.0530642792582512	0.0420039221644402	0.0301121436059475	0.0218443870544434	0.00990370195358992
382	Montana	2013	11.13	10.39	24.5	9.03	25.28	7.31	44.67	24.11	8.26	4.81	18	7.05	2.56	3.5	7.82	1.6	1014864	0.0633799210190773	0.0727131888270378	0.0621777884662151	147040	16.1	20.8	0.0610771477222443	0.00728964665904641	0.00528937857598066	0.0334911867976189	0.000698615796864033	0.0225389804691076	0.869615018367767	44854	10.7111682891846	5.34999990463257	2542	1575	98	965672	-0.530110001564026	0.462000012397766	NA	38884	0.628422141075134	0.0494230687618256	0.0384628623723984	0.0249379742890596	0.023069841787219	0.00790326111018658
383	Montana	2014	11.09	10	22.34	9.35	24.26	6.53	42.68	23.18	7.65	3.5	15.72	6.77	2.14	3.16	6.34	1.34	1023579	0.0624475479125977	0.0730866864323616	0.0621788837015629	147040	15.2	19.2	0.0609615854918957	0.00768577726557851	0.00543485162779689	0.0345474071800709	0.000719045638106763	0.0233934074640274	0.867257952690125	51102	10.8415784835815	4.69166660308838	2021	1332	72	715466	2.02353835105896	0.45440000295639	NA	39903	0.62859046459198	0.0562120117247105	0.0377407148480415	0.0296183098107576	0.0184347946196795	0.00867233425378799
384	Montana	2015	NA	NA	NA	NA	NA	NA	NA	NA	NA	NA	NA	NA	NA	NA	NA	NA	NA	NA	NA	NA	NA	NA	NA	NA	NA	NA	NA	NA	NA	NA	NA	NA	4.09999990463257	NA	NA	NA	NA	0.255640506744385	NA	NA	NA	NA	NA	NA	NA	NA	NA
385	Nebraska	2000	NA	NA	NA	NA	NA	NA	NA	NA	NA	NA	NA	NA	NA	NA	NA	NA	1713820	0.0789744555950165	0.0705558359622955	0.0649245530366898	77348	NA	NA	0.0079308208078146	0.0130527121946216	0.0400059521198273	0.0557263903319836	0.000407860788982362	0.00890291854739189	0.873973369598389	57394	10.9576950073242	2.83333325386047	NA	NA	NA	NA	-1.91102874279022	NA	NA	28978	0.68408465385437	NA	NA	NA	NA	NA
386	Nebraska	2001	NA	NA	NA	NA	NA	NA	NA	NA	NA	NA	NA	NA	NA	NA	NA	NA	1719836	0.0799279734492302	0.0710928216576576	0.0630717128515244	77348	NA	NA	0.00800250750035048	0.0135100092738867	0.0405556112527847	0.0600144416093826	0.000423877616412938	0.00949858035892248	0.867994964122772	58316	10.9736318588257	3.13333344459534	NA	NA	NA	NA	-0.142541497945786	NA	NA	30178	0.681439399719238	NA	NA	NA	NA	NA
387	Nebraska	2002	NA	NA	NA	NA	NA	NA	NA	NA	NA	NA	NA	NA	NA	NA	NA	NA	1728292	0.079090803861618	0.0727816820144653	0.0618784315884113	77348	NA	NA	0.0080408863723278	0.0141509650275111	0.0409230627119541	0.0642217844724655	0.000448998209321871	0.0100046750158072	0.862209618091583	56316	10.9387340545654	3.65833330154419	NA	NA	NA	NA	-2.32922649383545	NA	NA	30696	0.673297703266144	NA	NA	NA	NA	NA
388	Nebraska	2003	NA	NA	NA	NA	NA	NA	NA	NA	NA	NA	NA	NA	NA	NA	NA	NA	1738643	0.0778658986091614	0.074596107006073	0.0616538301110268	77348	9.9	12.9	0.00803672708570957	0.0147436819970608	0.0414800494909286	0.0680875852704048	0.000456102832686156	0.0105651365593076	0.856630742549896	56603	10.9438171386719	3.94166660308838	NA	NA	NA	NA	-2.30917453765869	NA	NA	32611	0.671276390552521	NA	NA	NA	NA	NA
389	Nebraska	2004	NA	NA	NA	NA	NA	NA	NA	NA	NA	NA	NA	NA	NA	NA	NA	NA	1749370	0.0764635279774666	0.0759044662117958	0.0613672360777855	77348	10	12.8	0.00813035573810339	0.0152769284322858	0.0419699661433697	0.0712639391422272	0.000471598352305591	0.0112046049907804	0.851682603359222	54878	10.9128675460815	3.84999990463257	4803	3070	163	1714366	-1.47771239280701	NA	NA	33768	0.673713982105255	NA	NA	NA	NA	NA
390	Nebraska	2005	NA	NA	NA	NA	NA	NA	NA	NA	NA	NA	NA	NA	NA	NA	NA	NA	1761497	0.0757259279489517	0.0768352150917053	0.0612093023955822	77348	11	14.7	0.00810844451189041	0.0156304556876421	0.0423338785767555	0.0746336802840233	0.000502981245517731	0.0117405820637941	0.847049951553345	58096	10.9698524475098	3.77500009536743	4613	3017	156	1687588	-0.158580094575882	NA	NA	34772	0.676566600799561	0.0552335269749165	0.0404906906187534	0.0269353296607733	0.0199125353246927	0.00721543654799461
391	Nebraska	2006	7.03	8.89	18.28	4.62	26.75	12.24	50.26	24.21	9.78	7.09	23.75	7.46	2.41	4	7.05	1.29	1772693	0.0747754946351051	0.0763640403747559	0.0627988055348396	77348	11.3	14.4	0.00816949084401131	0.0159508716315031	0.0429047793149948	0.0781189948320389	0.000524061440955848	0.0124110607430339	0.841920733451843	56532	10.9425621032715	3.125	4774	3078	156	1730689	-1.20992171764374	0.430000007152557	NA	35982	0.67958015203476	0.0518741942942142	0.0422036051750183	0.0284481979906559	0.0225956216454506	0.0104310531169176
392	Nebraska	2007	6.61	8.11	16.75	4.5	24.32	10.98	45.36	22.15	8.87	6.53	20.56	6.98	2.26	3.81	6.55	1.23	1783440	0.0740249156951904	0.0742284581065178	0.0655985027551651	77348	11.1	14.7	0.0082094157114625	0.0163274351507425	0.0433914251625538	0.081346720457077	0.000524267728906125	0.013058471493423	0.837142288684845	56148	10.9357461929321	3.01666665077209	4621	2988	158	1700074	2.2525806427002	0.428999990224838	NA	38484	0.688436388969421	0.0500394441187382	0.0395768061280251	0.031094940379262	0.0233390685170889	0.011338691227138
393	Nebraska	2008	6.44	8.93	16.36	4.25	25.3	9.62	44.51	23.77	8.56	6.32	19.4	6.82	2.12	4.4	5.86	1.11	1796378	0.0730486586689949	0.072837121784687	0.0675520375370979	77348	10.8	13.7	0.00821653380990028	0.0167637318372726	0.0441154353320599	0.0850060507655144	0.00055834575323388	0.0137031292542815	0.831636786460876	55780	10.9291706085205	3.35833334922791	4810	3106	165	1770070	2.80382823944092	0.426999986171722	NA	40626	0.687149345874786	0.0449922829866409	0.0397731699049473	0.0300365127623081	0.0270953476428986	0.0122787561267614
394	Nebraska	2009	6.69	8.64	17.06	4.48	25.8	8.63	46.71	24.1	8.5	5.65	19.05	6.88	2.05	4.51	5.49	1.07	1812683	0.0718250274658203	0.0714388564229012	0.06959518045187	77348	12.2	15.3	0.00817351974546909	0.0172059871256351	0.044591911137104	0.0887474566698074	0.000589733535889536	0.0144542651250958	0.826237142086029	54724	10.9100580215454	4.65000009536743	4815	3124	162	1750280	3.09650826454163	0.439999997615814	NA	39226	0.67394632101059	0.0467617064714432	0.0365539342164993	0.02533945068717	0.0222757142037153	0.00915605947375298
395	Nebraska	2010	7.01000022888184	8.27000045776367	17.6100006103516	4.80000019073486	24.7600002288818	8.77000045776367	46.1399993896484	22.6900005340576	7.63000011444092	4.59999990463257	18	6.01999998092651	2.24000000953674	3.90000009536743	5.6399998664856	1.37000000476837	1829865	0.0707090422511101	0.0706297978758812	0.0705385357141495	77348	12.6	17.3	0.00815087463706732	0.0178488586097956	0.044950857758522	0.0924510806798935	0.000561790075153112	0.0150344427675009	0.821002066135406	57012	10.9510173797607	4.61666679382324	4835	3134	158	1778848	3.63220310211182	0.432000011205673	NA	40023	0.663560450077057	0.0444346219301224	0.0405530892312527	0.0262559354305267	0.0199748650193214	0.0104865254834294
396	Nebraska	2011	6.66	7.83	16.19	4.74	24.6	7.5	43.75	23.19	6.33	3.78	15.48	4.95	2.28	3.89	5.63	1.46	1842232	0.0704400986433029	0.0705101191997528	0.0698386505246162	77348	12.9	17.6	0.00813469756394625	0.0185508672147989	0.045342281460762	0.0949364677071571	0.000579731538891792	0.0154790496453643	0.81697690486908	58545	10.9775505065918	4.33333349227905	4893	3147	156	1797644	2.34209060668945	0.446700006723404	NA	43820	0.666230440139771	0.0463180430233479	0.0338173545897007	0.0277866814285517	0.019117159768939	0.0103232935070992
397	Nebraska	2012	6.72	8.16	16.76	4.78	24.07	7.23	41.9	23.05	7.15	3.89	15.91	6.02	2.41	4.36	5.76	1.57	1855487	0.0692783072590828	0.0713688656687737	0.0684499517083168	77348	12.8	17.4	0.00815581064671278	0.0194822177290916	0.0456020459532738	0.0974832996726036	0.000589602626860142	0.0159338228404522	0.812753200531006	53821	10.8934192657471	3.93333339691162	4943	3155	160	1812244	-2.20264506340027	0.433899998664856	NA	45578	0.671161234378815	0.0401829406619072	0.0335155464708805	0.0273170936852694	0.0200744308531284	0.00785201136022806
398	Nebraska	2013	6.79	7.96	17.12	4.83	23.74	7.01	42.44	22.56	7.82	3.87	16.49	6.79	2.67	4.13	6.78	1.76	1868969	0.0683371424674988	0.0722810253500938	0.0670283958315849	77348	12.9	17.1	0.00813015084713697	0.0203015673905611	0.0460548028349876	0.0998507738113403	0.000603541324380785	0.0164293795824051	0.808629810810089	54654	10.9087772369385	3.71666669845581	4915	3126	152	1817308	-2.07433724403381	0.444499999284744	NA	46254	0.673876345157623	0.0402571111917496	0.0345944799482822	0.0227983556687832	0.017866650596261	0.0083577549085021
399	Nebraska	2014	6.87	7.14	17.72	4.91	24.08	6.32	43.23	22.92	7.52	2.79	15.82	6.64	2.45	3.63	6.61	1.56	1881503	0.0678888112306595	0.0735401436686516	0.0657118260860443	77348	12.3	16	0.00821630377322435	0.0211820024996996	0.0464251190423965	0.10168731957674	0.000605898560024798	0.0170023646205664	0.804880976676941	56870	10.9485235214233	3.29166674613953	5152	3230	165	1870968	0.336361020803452	0.43520000576973	NA	47557	0.678340137004852	0.0405000224709511	0.0336935482919216	0.023224638774991	0.0179382134228945	0.00908790249377489
400	Nebraska	2015	NA	NA	NA	NA	NA	NA	NA	NA	NA	NA	NA	NA	NA	NA	NA	NA	NA	NA	NA	NA	NA	NA	NA	NA	NA	NA	NA	NA	NA	NA	NA	NA	2.73636364936829	NA	NA	NA	NA	0.565309464931488	NA	NA	NA	NA	NA	NA	NA	NA	NA
401	Nevada	2000	NA	NA	NA	NA	NA	NA	NA	NA	NA	NA	NA	NA	NA	NA	NA	NA	2018741	0.0636887028813362	0.0654259249567986	0.0738435462117195	110572	NA	NA	0.0108022773638368	0.0457517839968204	0.0665806084871292	0.198272094130516	0.00401636445894837	0.0196944531053305	0.654882431030273	62904	11.0493650436401	4.15000009536743	NA	NA	NA	NA	-1.05015778541565	NA	NA	31230	0.620783925056458	NA	NA	NA	NA	NA
402	Nevada	2001	NA	NA	NA	NA	NA	NA	NA	NA	NA	NA	NA	NA	NA	NA	NA	NA	2098399	0.0627035200595856	0.0671368986368179	0.0713810846209526	110572	NA	NA	0.01061428245157	0.0483854599297047	0.0677383095026016	0.206536501646042	0.0042175012640655	0.0205089692026377	0.641998946666718	60712	11.0138969421387	5.19999980926514	NA	NA	NA	NA	-1.86646628379822	NA	NA	31789	0.612429738044739	NA	NA	NA	NA	NA
403	Nevada	2002	NA	NA	NA	NA	NA	NA	NA	NA	NA	NA	NA	NA	NA	NA	NA	NA	2173791	0.0624986477196217	0.0669848173856735	0.0700968950986862	110572	NA	NA	0.0103662218898535	0.0512735582888126	0.0688010007143021	0.214087277650833	0.0044433893635869	0.0212734341621399	0.629755139350891	59162	10.9880342483521	5.64166688919067	NA	NA	NA	NA	-2.85301446914673	NA	NA	31882	0.598484873771667	NA	NA	NA	NA	NA
404	Nevada	2003	NA	NA	NA	NA	NA	NA	NA	NA	NA	NA	NA	NA	NA	NA	NA	NA	2248850	0.0631069242954254	0.0666665211319923	0.0702407881617546	110572	11	15.3	0.0101153925061226	0.0539306774735451	0.0696467086672783	0.220281034708023	0.0045876782387495	0.0220632776618004	0.619375228881836	58161	10.9709701538086	5.09166669845581	NA	NA	NA	NA	-2.30245327949524	NA	NA	33347	0.60311359167099	NA	NA	NA	NA	NA
405	Nevada	2004	NA	NA	NA	NA	NA	NA	NA	NA	NA	NA	NA	NA	NA	NA	NA	NA	2346222	0.0638498812913895	0.0664434134960175	0.071474052965641	110572	11.1	15.3	0.00987715553492308	0.0567167140543461	0.0709544941782951	0.226603880524635	0.00476723862811923	0.0228912699967623	0.608189225196838	59162	10.9880342483521	4.29166650772095	8045	4292	36	2334771	-1.32143747806549	NA	NA	35744	0.616543114185333	NA	NA	NA	NA	NA
406	Nevada	2005	NA	NA	NA	NA	NA	NA	NA	NA	NA	NA	NA	NA	NA	NA	NA	NA	2432143	0.0651532411575317	0.0665618777275085	0.0734841674566269	110572	11.1	15.4	0.00968651939183474	0.0599491894245148	0.0725261643528938	0.234577894210815	0.00492610828951001	0.0237987656146288	0.594535350799561	58442	10.9757900238037	4.05833339691162	8538	4445	36	2414807	2.56204271316528	NA	NA	38683	0.632784366607666	0.0458124279975891	0.0519731044769287	0.0497055873274803	0.0463429130613804	0.0275245141237974
407	Nevada	2006	9.31	10.34	21.26	7.28	23.6	10.24	42.51	22.38	8.23	6.36	17.88	6.95	2.67	4.54	7.33	1.68	2522658	0.0662008076906204	0.0667434930801392	0.0752337425947189	110572	10.5	14.3	0.00948166567832232	0.0631682947278023	0.0741959437727928	0.243167728185654	0.00516875460743904	0.0246145129203796	0.580203115940094	61390	11.0250024795532	4.02500009536743	9080	4748	37	2495529	1.04878997802734	0.433999985456467	0.24	39915	0.639384329319	0.0425382256507874	0.0435586906969547	0.0483301095664501	0.06076355651021	0.0448502823710442
408	Nevada	2007	8.84	10.25	18.83	7.13	24.11	9.84	40.05	23.56	8.03	6.32	17.58	6.8	2.76	4.89	7.87	1.71	2601072	0.0671373158693314	0.0666244551539421	0.075928308069706	110572	10.6	14.9	0.00935768056660891	0.0661196634173393	0.0754023715853691	0.251200288534164	0.0053343391045928	0.0255321655422449	0.567053496837616	61725	11.0304441452026	4.49166679382324	9537	5718	37	2565382	-2.71192693710327	0.437000006437302	0.22	40939	0.635581791400909	0.035738579928875	0.0401785187423229	0.0503633394837379	0.0639410018920898	0.0568911843001842
409	Nevada	2008	9.39	11.3	21.19	7.4	24.24	9.19	39.46	23.95	7.92	6.09	17.54	6.73	3.22	5.45	8.66	2.13	2653630	0.0676695704460144	0.0663909465074539	0.0756974443793297	110572	11.2	15	0.00919118337333202	0.0684858113527298	0.0764884352684021	0.256960839033127	0.0055787730962038	0.0264400094747543	0.556854963302612	60196	11.0053615570068	6.71666669845581	8841	5194	37	2600167	-2.04714226722717	0.430999994277954	0.19	40243	0.613937139511108	0.0352267287671566	0.0402306318283081	0.0461696200072765	0.06535404920578	0.0560263022780418
410	Nevada	2009	10.03	12.64	23.25	7.73	26.23	9.29	43.36	25.87	7.61	5.4	16.76	6.53	3.46	4.97	8.89	2.46	2684665	0.0678896605968475	0.06553965061903	0.0744394585490227	110572	12.4	17.6	0.00897542107850313	0.0700903087854385	0.0772740766406059	0.261994332075119	0.00568450801074505	0.0273736193776131	0.548607766628265	56754	10.9464817047119	11.4499998092651	10115	5410	45	2643085	-1.13679134845734	0.43299999833107	0.14	36931	0.567695796489716	0.0434496738016605	0.0441610626876354	0.0457712672650814	0.0585814639925957	0.0455983392894268
411	Nevada	2010	9.69999980926514	11.3299999237061	22.2299995422363	7.55999994277954	26.6399993896484	8.32999992370605	41.9199981689453	26.6100006103516	8.4399995803833	5.38000011444092	18.1299991607666	7.34000015258789	2.90000009536743	4.36999988555908	7.03999996185303	2.07999992370605	2703493	0.0671512708067894	0.0661044791340828	0.0725139677524567	110572	14.8	21.3	0.00876125786453485	0.0718481615185738	0.0777105763554573	0.265955179929733	0.00579213630408049	0.0281742922961712	0.541758358478546	55596	10.9258661270142	13.5333337783813	9873	5301	44	2700551	1.01251089572906	0.448000013828278	0.18	36918	0.548876225948334	0.0416463352739811	0.0464472509920597	0.0422999933362007	0.0491053350269794	0.0357997640967369
412	Nevada	2011	9.93	11.61	22.69	7.68	24.51	8.04	39.73	24.16	8.95	4.67	17.65	8.1	2.66	4.7	6.95	1.72	2718586	0.0649407431483269	0.0676553919911385	0.0716376081109047	110572	15.8	22.2	0.00874498765915632	0.0735007077455521	0.0783837661147118	0.269465446472168	0.00581662682816386	0.028703523799777	0.535384953022003	49520	10.8101320266724	13.0416669845581	8325	4357	26	2247950	1.98128795623779	0.452600002288818	NA	37745	0.554846882820129	0.043168842792511	0.0465861521661282	0.0447212420403957	0.0357234477996826	0.0267684087157249
413	Nevada	2012	11.07	11.19	23.14	9.11	24.15	6.9	37.59	24.15	8.7	4.05	16.56	8.02	2.67	4.73	8.19	1.52	2755245	0.0641162618994713	0.0682647079229355	0.0710866004228592	110572	16.2	23.4	0.00876401178538799	0.074942521750927	0.0806196928024292	0.272221893072128	0.0058183572255075	0.029333870857954	0.528299689292908	48806	10.7956085205078	11.1333332061768	9447	5139	53	2758931	-1.17552673816681	0.451599985361099	NA	39436	0.553139567375183	0.0386844873428345	0.0449709668755531	0.0346779525279999	0.0336517319083214	0.0208661779761314
414	Nevada	2013	10.78	10.22	21.56	9.13	25	6.6	37.42	25.29	7.68	3.11	14.07	7.22	2.63	3.98	7.45	1.69	2791494	0.0632496401667595	0.0677149966359138	0.0710816532373428	110572	15.8	22.7	0.00871038902550936	0.07713682949543	0.0812865793704987	0.275318533182144	0.00591081334277987	0.0299710482358932	0.521665811538696	46111	10.7388067245483	9.42500019073486	8812	4852	36	2790136	-2.11972975730896	0.454299986362457	NA	39223	0.561155796051025	0.0382945463061333	0.0418603755533695	0.0302063394337893	0.0289745070040226	0.016879603266716
415	Nevada	2014	9.55	9.63	20	7.9	24.39	6.62	37.17	24.54	6.78	3.1	12.52	6.33	2.65	3.94	6.99	1.81	2839099	0.0622687004506588	0.0666915774345398	0.0722200945019722	110572	15.4	22.2	0.00868972856551409	0.0790595859289169	0.0822648331522942	0.27826926112175	0.0059754871763289	0.0307794827967882	0.51496160030365	49875	10.8172750473022	7.71666669845581	8973	4985	51	2834483	-1.96393632888794	0.442699998617172	NA	40742	0.568776905536652	0.0356596410274506	0.0361814126372337	0.0276167150586843	0.0251977685838938	0.0122366789728403
416	Nevada	2015	NA	NA	NA	NA	NA	NA	NA	NA	NA	NA	NA	NA	NA	NA	NA	NA	NA	NA	NA	NA	NA	NA	NA	NA	NA	NA	NA	NA	NA	NA	NA	NA	6.88181829452515	NA	NA	NA	NA	-1.78942334651947	NA	NA	NA	NA	NA	NA	NA	NA	NA
417	New Hampshire	2000	NA	NA	NA	NA	NA	NA	NA	NA	NA	NA	NA	NA	NA	NA	NA	NA	1239882	0.070246197283268	0.0558061152696609	0.0570812374353409	9349	NA	NA	0.00223005097359419	0.0132189998403192	0.00697888992726803	0.0166927166283131	0.000267767405603081	0.00780316209420562	0.952808439731598	70008	11.156364440918	2.66666674613953	NA	NA	NA	NA	0.367693871259689	NA	3.58	34293	0.630939066410065	NA	NA	NA	NA	NA
418	New Hampshire	2001	NA	NA	NA	NA	NA	NA	NA	NA	NA	NA	NA	NA	NA	NA	NA	NA	1255517	0.0714916661381721	0.0571740567684174	0.054387953132391	9349	NA	NA	0.00224130786955357	0.0145661113783717	0.00757695827633142	0.0183581747114658	0.000295495789032429	0.00829538702964783	0.948666572570801	68639	11.1366157531738	3.44166660308838	NA	NA	NA	NA	-1.60836231708527	NA	2.89	35147	0.627570152282715	NA	NA	NA	NA	NA
419	New Hampshire	2002	NA	NA	NA	NA	NA	NA	NA	NA	NA	NA	NA	NA	NA	NA	NA	NA	1269089	0.0721627846360207	0.0590589009225368	0.0524777993559837	9349	NA	NA	0.00223703775554895	0.0157585479319096	0.00798683147877455	0.0199261046946049	0.000308095011860132	0.00885595846921206	0.944927453994751	72799	11.1954574584961	4.46666669845581	NA	NA	NA	NA	-0.780224800109863	NA	2.73	35515	0.621656954288483	NA	NA	NA	NA	NA
420	New Hampshire	2003	NA	NA	NA	NA	NA	NA	NA	NA	NA	NA	NA	NA	NA	NA	NA	NA	1279840	0.0727590918540955	0.0606982111930847	0.0517041198909283	9349	6.4	7.8	0.00223777978681028	0.0167536567896605	0.00843699183315039	0.0211159214377403	0.000292224023723975	0.00934726186096668	0.94181615114212	71526	11.1778163909912	4.34166669845581	NA	NA	NA	NA	0.276446461677551	NA	2.86	36199	0.623714685440063	NA	NA	NA	NA	NA
421	New Hampshire	2004	NA	NA	NA	NA	NA	NA	NA	NA	NA	NA	NA	NA	NA	NA	NA	NA	1290121	0.073468305170536	0.061893418431282	0.0513517707586288	9349	6.6	8.8	0.002245525829494	0.017641756683588	0.00876119360327721	0.0223079845309258	0.000282919208984822	0.0098479138687253	0.938912689685822	71208	11.173360824585	3.77499985694885	2644	1857	135	985947	1.05090069770813	NA	2.74	38390	0.630386590957642	NA	NA	NA	NA	NA
422	New Hampshire	2005	NA	NA	NA	NA	NA	NA	NA	NA	NA	NA	NA	NA	NA	NA	NA	NA	1298492	0.074179895222187	0.0633434802293777	0.0514535307884216	9349	7.6	9.5	0.00223798071965575	0.0186778195202351	0.00917063839733601	0.0234341062605381	0.000284945912426338	0.010289628058672	0.935904860496521	69080	11.1430206298828	3.57499980926514	3098	2175	139	1124982	3.19675087928772	NA	2.25	39609	0.637152969837189	0.0515115074813366	0.0476869717240334	0.0501514934003353	0.0587803348898888	0.0345636494457722
423	New Hampshire	2006	8.9	10.63	26.97	5.81	23.85	11.25	50.88	21.22	8.1	6.38	21.81	6.16	2.78	5.3	9.57	1.37	1308389	0.0743601471185684	0.0636561438441277	0.0523743331432343	9349	8	9.6	0.00221264478750527	0.0193390492349863	0.00961717031896114	0.0247158911079168	0.000277440412901342	0.010869855992496	0.932967960834503	72766	11.1950044631958	3.44166660308838	3197	2228	148	1156338	4.61672019958496	0.416999995708466	2.09	42112	0.639129519462585	0.0458193495869637	0.0448996350169182	0.0432148091495037	0.0616329349577427	0.0505963303148746
424	New Hampshire	2007	9.81	10.94	28.04	6.85	25.58	11.8	53.9	22.98	8.43	6.27	22.17	6.59	2.88	4.72	9.27	1.66	1312540	0.074289545416832	0.0634289234876633	0.0535976029932499	9349	7.3	9.2	0.0021919331047684	0.0200953874737024	0.00988693721592426	0.0257074069231749	0.00026437290944159	0.0113558443263173	0.930498123168945	77160	11.2536363601685	3.53333330154419	3256	2287	148	1167387	3.15490436553955	0.416999995708466	1.69	43638	0.646816074848175	0.0429806299507618	0.0498280189931393	0.0454950593411922	0.0668667331337929	0.0536604821681976
425	New Hampshire	2008	10.73	11.66	29.22	7.79	25.99	12.49	53.23	23.54	7.75	5.63	20.42	6.09	2.99	5.06	8.87	1.84	1315906	0.0735554024577141	0.0634353831410408	0.0546741187572479	9349	7.8	9.4	0.00220456486567855	0.0208335556089878	0.0101678995415568	0.0267511513084173	0.000253057602094486	0.0119894584640861	0.927800297737122	72766	11.1950044631958	3.88333320617676	3373	2367	147	1156970	4.31048488616943	0.418999999761581	1.51	44876	0.643094539642334	0.0405295230448246	0.0468685068190098	0.0437000021338463	0.0652284026145935	0.0615097209811211
426	New Hampshire	2009	11.21	11.54	30.31	8.25	25.36	11.18	51.34	23.12	7.5	5.09	19.31	5.98	3.41	5.28	10.04	2.17	1316102	0.0723082274198532	0.0639069005846977	0.0548916421830654	9349	8.6	11	0.00215864717029035	0.0214664209634066	0.0103958509862423	0.0276042427867651	0.000282652850728482	0.0125127080827951	0.925579488277435	70764	11.1671056747437	6.26666688919067	3353	2349	149	1166104	3.65199112892151	0.430999994277954	1.26	43936	0.625527501106262	0.0450407043099403	0.0523460432887077	0.0487299114465714	0.0609864480793476	0.0512301959097385
427	New Hampshire	2010	12.1499996185303	13.1700000762939	31.9599990844727	8.89000034332275	24.0100002288818	10.2700004577637	48.2900009155273	21.7800006866455	7.48999977111816	5.23999977111816	18.7299995422363	5.96999979019165	3.41000008583069	6.48999977111816	10.5799999237061	1.91999995708466	1316517	0.0711977109313011	0.0642467960715294	0.0558116622269154	9349	8.6	10.8	0.00206681713461876	0.021857675164938	0.0106386775150895	0.0280550885945559	0.000259016786003485	0.0130093265324831	0.924113392829895	72354	11.1893262863159	5.83333349227905	3441	2401	153	1192506	1.80306565761566	0.425000011920929	1.15	45308	0.618599712848663	0.0448673069477081	0.0475757196545601	0.0444268956780434	0.0638979822397232	0.0481538735330105
428	New Hampshire	2011	10.95	12.83	30.77	7.57	24.09	9.87	49.32	21.7	6.73	4.72	16.99	5.32	2.89	6.36	9.14	1.49	1318109	0.0711488947272301	0.0647450238466263	0.056590162217617	9349	9	12.2	0.00205825152806938	0.0227796025574207	0.0110901296138763	0.0292373392730951	0.000273118523182347	0.0133790150284767	0.921182513237	69349	11.1469068527222	5.40000009536743	3473	2413	155	1196658	2.97794628143311	0.434700012207031	1.02	48005	0.622032046318054	0.0456962287425995	0.0506957061588764	0.0396259874105453	0.0599530637264252	0.0538750775158405
429	New Hampshire	2012	10.34	11.74	28.78	7.29	24.02	8.66	50.51	21.64	6.79	4.09	16.98	5.5	2.76	5.08	9.18	1.49	1321297	0.0702718645334244	0.0653176382184029	0.0570568144321442	9349	9.7	13.6	0.00207220623269677	0.0235140174627304	0.0119261601939797	0.0305555835366249	0.000274730060482398	0.0137168252840638	0.917940497398376	69930	11.1552495956421	5.5	3436	2413	156	1204043	1.36721932888031	0.429800003767014	0.86	50546	0.624205589294434	0.0440442487597466	0.047421008348465	0.0410180725157261	0.0545867457985878	0.0458491705358028
430	New Hampshire	2013	11.28	11.77	29.84	8.32	24.92	8.06	48.96	23.06	7.63	4.62	19.17	6.17	2.87	4.38	9.39	1.68	1322616	0.068575456738472	0.066667877137661	0.0579094775021076	9349	9	10.9	0.0020981146954	0.0243464466184378	0.0123338894918561	0.0318444669246674	0.000282016844721511	0.0140622826293111	0.915032804012299	72489	11.1911897659302	5.05833339691162	3432	2396	155	1206956	1.16046679019928	0.438699990510941	0.76	50535	0.631535530090332	0.0441428534686565	0.0458645820617676	0.0413156785070896	0.0483547300100327	0.0340224094688892
431	New Hampshire	2014	12.6	11.1	32.01	9.74	24.72	7.36	45.77	23.35	7.6	3.64	17.17	6.54	2.78	4.01	8.22	1.79	1326813	0.0673779919743538	0.0679485350847244	0.0586729235947132	9349	9.2	12.6	0.00212539359927177	0.0251105464994907	0.0125217344611883	0.0328184887766838	0.00029167637694627	0.0143758011981845	0.912756383419037	73397	11.2036380767822	4.30000019073486	3401	2363	153	1178499	2.12859702110291	0.441000014543533	0.67	52773	0.638149440288544	0.0370366089046001	0.0478301346302032	0.0381390489637852	0.043179877102375	0.0361419580876827
432	New Hampshire	2015	NA	NA	NA	NA	NA	NA	NA	NA	NA	NA	NA	NA	NA	NA	NA	NA	NA	NA	NA	NA	NA	NA	NA	NA	NA	NA	NA	NA	NA	NA	NA	NA	3.67272734642029	NA	NA	NA	NA	0.781958937644958	NA	NA	NA	NA	NA	NA	NA	NA	NA
433	New Jersey	2000	NA	NA	NA	NA	NA	NA	NA	NA	NA	NA	NA	NA	NA	NA	NA	NA	8430621	0.0624535232782364	0.0572855770587921	0.0643062964081764	8723	NA	NA	0.0014186380431056	0.0585267692804337	0.132694259285927	0.133905082941055	0.000297486985800788	0.0087388576939702	0.664418935775757	69292	11.1460847854614	3.68333339691162	NA	NA	NA	NA	-0.111001305282116	NA	2.83	39165	0.56190025806427	NA	NA	NA	NA	NA
434	New Jersey	2001	NA	NA	NA	NA	NA	NA	NA	NA	NA	NA	NA	NA	NA	NA	NA	NA	8492671	0.0632049664855003	0.0576925687491894	0.0621146149933338	8723	NA	NA	0.00142781937029213	0.0615846291184425	0.132392033934593	0.138205289840698	0.00030402684933506	0.00917956233024597	0.65690666437149	69227	11.1451463699341	4.27500009536743	NA	NA	NA	NA	-0.909943521022797	NA	2.06	40227	0.560226559638977	NA	NA	NA	NA	NA
435	New Jersey	2002	NA	NA	NA	NA	NA	NA	NA	NA	NA	NA	NA	NA	NA	NA	NA	NA	8552643	0.0639007166028023	0.0580024197697639	0.0613502748310566	8723	NA	NA	0.0014455181080848	0.0645343214273453	0.132001414895058	0.142511144280434	0.000302830361761153	0.00960568524897099	0.649599075317383	71808	11.1817512512207	5.78333330154419	NA	NA	NA	NA	-1.9545761346817	NA	1.26	40964	0.557987153530121	NA	NA	NA	NA	NA
436	New Jersey	2003	NA	NA	NA	NA	NA	NA	NA	NA	NA	NA	NA	NA	NA	NA	NA	NA	8601402	0.064811646938324	0.0585581287741661	0.0610662065446377	8723	8.9	11.8	0.00144174171146005	0.0671932324767113	0.131705150008202	0.146897330880165	0.000301927531836554	0.0100317364558578	0.642428874969482	72141	11.1863775253296	5.83333349227905	NA	NA	NA	NA	1.96132707595825	NA	1.83	41861	0.558918297290802	NA	NA	NA	NA	NA
437	New Jersey	2004	NA	NA	NA	NA	NA	NA	NA	NA	NA	NA	NA	NA	NA	NA	NA	NA	8634561	0.0661375820636749	0.0587929151952267	0.0611391812562943	8723	8.4	10.2	0.00144199572969228	0.0697463378310204	0.131348431110382	0.151107966899872	0.000298799219308421	0.0104512553662062	0.635605216026306	69278	11.1458826065063	4.84166669845581	40195	28835	533	8433144	0.962857723236084	NA	1.71	43686	0.566137552261353	NA	NA	NA	NA	NA
438	New Jersey	2005	NA	NA	NA	NA	NA	NA	NA	NA	NA	NA	NA	NA	NA	NA	NA	NA	8651974	0.0677523985505104	0.0589846894145012	0.0617546923458576	8723	8.7	11.7	0.00144267652649432	0.0723669528961182	0.130919948220253	0.155263066291809	0.000298660161206499	0.0108859548345208	0.62882274389267	76819	11.2492074966431	4.44999980926514	40810	29346	532	8447923	0.69134932756424	NA	1.52	45341	0.574574887752533	0.0515529178082943	0.0426877401769161	0.0383732281625271	0.0564263164997101	0.0589912794530392
439	New Jersey	2006	7.39	9.25	19.56	5.32	22.45	11.66	45.07	20.47	6.38	5.36	15.67	5.12	2.3	4.14	7.18	1.32	8661679	0.0688006356358528	0.0594829246401787	0.061912938952446	8723	8.7	11.7	0.00143667298834771	0.0747547894716263	0.130538433790207	0.159442529082298	0.000296131969662383	0.0113226315006614	0.622208833694458	79915	11.2887191772461	4.72499990463257	36456	26561	529	8444334	1.01860630512238	0.458000004291534	1.49	48444	0.582300961017609	0.0445368997752666	0.0458142124116421	0.040165651589632	0.0602285452187061	0.0776264667510986
440	New Jersey	2007	6.54	8.4	17.38	4.66	22.96	12.17	43.77	21.21	6.55	5.16	15.94	5.31	2.3	4.14	7.23	1.32	8677885	0.0693869516253471	0.0597658306360245	0.0623282045125961	8723	8.5	11.4	0.00143848417792469	0.0773083567619324	0.130113497376442	0.163621321320534	0.000292352342512459	0.0117772938683629	0.615448713302612	69090	11.1431655883789	4.31666660308838	41672	29733	529	8405701	1.21556079387665	0.46399998664856	1.35	50685	0.58992874622345	0.0418846905231476	0.0432840920984745	0.0407033860683441	0.0614300109446049	0.086865022778511
441	New Jersey	2008	6.42	8.21	18.84	4.3	22.81	9.88	41.2	21.64	6.77	4.44	16.77	5.54	2.37	4.25	7.36	1.37	8711090	0.0693265721201897	0.0601427592337132	0.0629689246416092	8723	8.7	12.3	0.00143633002880961	0.079816646873951	0.129561856389046	0.16812190413475	0.000293189485091716	0.012226483784616	0.608543574810028	71810	11.1817789077759	5.42500019073486	42022	29640	546	8400257	0.453073501586914	0.462000012397766	0.99	52256	0.587264955043793	0.0392921790480614	0.0430347137153149	0.039396807551384	0.0613199956715107	0.0920592546463013
442	New Jersey	2009	6.71	8.31	20.54	4.37	24.37	9.24	44.26	23.19	6.61	3.71	15.87	5.54	2.49	4.11	7.3	1.54	8755602	0.0687516406178474	0.0608687996864319	0.063076876103878	8723	9.4	13.3	0.00144547456875443	0.081935316324234	0.129285916686058	0.173131436109543	0.000290556839900091	0.012679310515523	0.60123199224472	71477	11.1771306991577	9.11666679382324	41609	29437	543	8415289	1.20378661155701	0.465000003576279	0.74	50300	0.569991767406464	0.0428751744329929	0.0456185042858124	0.0393460877239704	0.0584932900965214	0.0910157635807991
443	New Jersey	2010	7.32999992370605	8.82999992370605	20.2800006866455	5.1399998664856	25.3799991607666	8.80000019073486	45.8400001525879	24.25	6.40000009536743	3.92000007629395	14.5200004577637	5.44999980926514	2.58999991416931	3.9300000667572	7.75	1.62999999523163	8803580	0.067983366549015	0.0616080053150654	0.0629998221993446	8723	10.2	14.3	0.00144543475471437	0.0839294940233231	0.129121452569962	0.177927732467651	0.000279545376542956	0.0131155736744404	0.594180762767792	68374	11.1327476501465	9.5	39996	28461	545	8491420	0.264492064714432	0.46399998664856	0.73	51202	0.561569273471832	0.0406963638961315	0.0505147315561771	0.0395845957100391	0.0591772012412548	0.0861083716154099
444	New Jersey	2011	7.98	9.99	21.92	5.62	24.49	10.1	44.74	23.19	6.5	4.17	14.87	5.52	2.61	4.8	8.22	1.5	8842614	0.0674101561307907	0.0620480552315712	0.0633322894573212	8723	10.4	14.6	0.00144527398515493	0.0862931460142136	0.128913462162018	0.182215347886086	0.000292221287963912	0.0134690944105387	0.587371468544006	65621	11.0916509628296	9.29166698455811	36854	26133	538	8520270	1.3046817779541	0.469399988651276	0.69	53556	0.565460979938507	0.0403895154595375	0.0475687012076378	0.0410095378756523	0.0570537149906158	0.0865764245390892
445	New Jersey	2012	7.99	9.2	22.89	5.6	23.45	8.66	45.99	21.86	6.72	3.95	15.82	5.68	2.46	4.41	8.49	1.31	8876000	0.0663885772228241	0.0627140626311302	0.0634121224284172	8723	10.7	15.4	0.00145392073318362	0.0885930582880974	0.128848686814308	0.18603041768074	0.000305881025269628	0.0138065572828054	0.580961465835571	68768	11.1384935379028	9.20833301544189	37881	26339	541	8566377	-0.471090018749237	0.471799999475479	0.53	55142	0.566985905170441	0.039355706423521	0.0461842082440853	0.0370326489210129	0.0555489733815193	0.0758228302001953
446	New Jersey	2013	7.4	7.14	19.76	5.57	21.55	7.2	40.95	20.36	6.62	2.85	14.23	5.92	2.22	3.15	7.86	1.26	8911502	0.0653695613145828	0.0636791661381721	0.0634951293468475	8723	11.4	16.5	0.0014572178479284	0.0908212810754776	0.128919452428818	0.189740628004074	0.000318240403430536	0.0140951545909047	0.574648022651672	62793	11.0475988388062	8.02499961853027	31931	22309	479	7966491	0.824420630931854	0.479999989271164	0.48	55194	0.57346123456955	0.038833312690258	0.0427078269422054	0.0359294712543488	0.0496760383248329	0.0650947615504265
447	New Jersey	2014	7.96	7.95	19.19	6.27	22.56	8.01	38.26	21.92	6.48	3.28	11.92	6.04	2.37	3.11	7.15	1.56	8938175	0.0645255893468857	0.0643547475337982	0.0636408403515816	8723	11.1	15.8	0.00146864436101168	0.0928020551800728	0.129069745540619	0.193459182977676	0.000330604409100488	0.0143800051882863	0.568489789962769	65243	11.0858736038208	6.58333349227905	38778	26976	536	8643347	1.21624004840851	0.475699990987778	NA	57620	0.577956438064575	0.037468496710062	0.0422105118632317	0.0348016992211342	0.0460034981369972	0.0625814571976662
448	New Jersey	2015	NA	NA	NA	NA	NA	NA	NA	NA	NA	NA	NA	NA	NA	NA	NA	NA	NA	NA	NA	NA	NA	NA	NA	NA	NA	NA	NA	NA	NA	NA	NA	NA	6.01818180084229	NA	NA	NA	NA	0.24006599187851	NA	NA	NA	NA	NA	NA	NA	NA	NA
449	New Mexico	2000	NA	NA	NA	NA	NA	NA	NA	NA	NA	NA	NA	NA	NA	NA	NA	NA	1821204	0.0801310539245605	0.0667772516608238	0.0629017949104309	121590	NA	NA	0.0891058892011642	0.0103980666026473	0.0170140191912651	0.42279064655304	0.000574894424062222	0.0103102121502161	0.449806272983551	48242	10.7839851379395	4.92500019073486	NA	NA	NA	NA	-1.42374289035797	NA	NA	23438	0.527992486953735	NA	NA	NA	NA	NA
450	New Mexico	2001	NA	NA	NA	NA	NA	NA	NA	NA	NA	NA	NA	NA	NA	NA	NA	NA	1831690	0.0802160874009132	0.0694107636809349	0.0612822026014328	121590	NA	NA	0.0899699181318283	0.0104630151763558	0.0171753950417042	0.427770525217056	0.00058852753136307	0.0106120575219393	0.443420559167862	44293	10.6985816955566	4.91666698455811	NA	NA	NA	NA	0.151711404323578	NA	NA	25264	0.532277822494507	NA	NA	NA	NA	NA
451	New Mexico	2002	NA	NA	NA	NA	NA	NA	NA	NA	NA	NA	NA	NA	NA	NA	NA	NA	1855309	0.0799279287457466	0.0717244371771812	0.0612393952906132	121590	NA	NA	0.0898297801613808	0.0108661148697138	0.0173302665352821	0.431663930416107	0.000612835923675448	0.0109685231000185	0.438728541135788	46659	10.75062084198	5.55000019073486	NA	NA	NA	NA	-1.87812209129333	NA	NA	25777	0.529774308204651	NA	NA	NA	NA	NA
452	New Mexico	2003	NA	NA	NA	NA	NA	NA	NA	NA	NA	NA	NA	NA	NA	NA	NA	NA	1877574	0.0793673098087311	0.0735614150762558	0.0621072724461555	121590	17.7	25.8	0.089705117046833	0.0112107433378696	0.0173244830220938	0.43541294336319	0.000597047037445009	0.0112746553495526	0.434475004673004	45187	10.7185649871826	5.875	NA	NA	NA	NA	-1.65198528766632	NA	NA	26250	0.53346711397171	NA	NA	NA	NA	NA
453	New Mexico	2004	NA	NA	NA	NA	NA	NA	NA	NA	NA	NA	NA	NA	NA	NA	NA	NA	1903808	0.0786534175276756	0.0747790709137917	0.0633619576692581	121590	16.7	23.8	0.0891796872019768	0.0115741714835167	0.0174970366060734	0.438448637723923	0.000614557764492929	0.0115946568548679	0.431091278791428	49584	10.8114233016968	5.5	5373	3573	94	1758428	0.255226850509644	NA	NA	27435	0.538855791091919	NA	NA	NA	NA	NA
454	New Mexico	2005	NA	NA	NA	NA	NA	NA	NA	NA	NA	NA	NA	NA	NA	NA	NA	NA	1932274	0.0779925584793091	0.0740981847047806	0.0652329847216606	121590	18.4	26	0.0883409902453423	0.0119367130100727	0.0174597389996052	0.441979765892029	0.000613784592133015	0.0119310198351741	0.427737981081009	47214	10.7624454498291	5.04166650772095	5537	3672	95	1809415	2.18715476989746	NA	NA	29005	0.543214380741119	0.0710697695612907	0.0402544587850571	0.0278818942606449	0.0141807040199637	0.0063944379799068
455	New Mexico	2006	8.54	11.44	20.42	5.85	20.41	10.16	37.35	18.68	8.18	6.42	17.34	6.69	2.68	4.65	7.55	1.47	1962137	0.077106237411499	0.0727125555276871	0.0666910633444786	121590	18.3	25.6	0.0872456952929497	0.0122412452474236	0.0175069328397512	0.445763468742371	0.000618203543126583	0.0122137237340212	0.424410730600357	47001	10.757924079895	4.11666679382324	4731	3106	75	1507980	-0.519876480102539	0.456999987363815	NA	30497	0.549941718578339	0.0629255175590515	0.0467292815446854	0.0275593530386686	0.0176837686449289	0.0100904507562518
456	New Mexico	2007	9.57	12.27	23.62	6.55	20.93	9.56	39.97	18.98	7.99	6.54	18.01	6.32	3.17	5.27	8.42	1.88	1990070	0.0759656727313995	0.0715929567813873	0.0678016319870949	121590	17.9	25.2	0.0865567550063133	0.0124452905729413	0.0174903403967619	0.450505256652832	0.000607516325544566	0.0125121222808957	0.419882714748383	50647	10.8326349258423	3.77500009536743	5644	3710	95	1850280	1.71095168590546	0.458999991416931	NA	31832	0.555018663406372	0.0685244649648666	0.0476099103689194	0.0285746548324823	0.0217228885740042	0.0123740043491125
457	New Mexico	2008	8.68	11.78	20.08	6.17	21.88	9.42	39.05	20.41	7.89	5.88	18.96	6.12	3.34	5.86	9.08	1.95	2010662	0.0752702355384827	0.0701898187398911	0.0678035393357277	121590	17	24.1	0.0862586572766304	0.0126475756987929	0.017274409532547	0.45585235953331	0.000632130133453757	0.0128007587045431	0.414534121751785	46295	10.7427892684937	4.50833320617676	5765	3730	97	1805058	0.236256018280983	0.46000000834465	NA	33374	0.550713121891022	0.0624454580247402	0.0431076921522617	0.0340869091451168	0.0228527411818504	0.0158079527318478
458	New Mexico	2009	9.09	12.37	19.09	6.82	22.85	10.27	38.24	21.67	8.64	6.64	18.71	7.05	3.07	5.91	8.33	1.72	2036802	0.074004739522934	0.0692497342824936	0.0682977512478828	121590	18.2	25.8	0.0859101638197899	0.0127896573394537	0.0173669308423996	0.46031180024147	0.00066427665296942	0.0131564093753695	0.40980076789856	48045	10.7798929214478	7.70000028610229	6615	4048	107	1958665	-1.29764139652252	0.453000009059906	NA	32293	0.527613401412964	0.0598891787230968	0.0465999357402325	0.032535869628191	0.0219254978001118	0.0129011571407318
459	New Mexico	2010	10.0699996948242	12.3599996566772	22.6900005340576	7.46999979019165	22.3299999237061	9.22999954223633	37.4300003051758	21.2600002288818	7.65999984741211	5.44999980926514	16.2299995422363	6.36999988555908	3.17000007629395	6.80000019073486	8.3100004196167	1.75999999046326	2064950	0.072361558675766	0.0695246830582619	0.0678844526410103	121590	19.8	28.5	0.0852892324328423	0.013041477650404	0.0175137408077717	0.46389839053154	0.000619869737420231	0.0135625563561916	0.406074732542038	49010	10.7997798919678	8.125	6030	3957	109	2008152	0.411613970994949	0.46399998664856	NA	33019	0.513139307498932	0.0622400119900703	0.0472161546349525	0.0325804427266121	0.0226886905729771	0.0125015843659639
460	New Mexico	2011	10.59	12.13	24.83	7.85	20.33	7.2	36.37	19.19	6.99	4.61	15.83	5.73	3.11	7.07	8.89	1.57	2078407	0.0704101771116257	0.0712863281369209	0.0681233257055283	121590	20.9	29.4	0.0852494239807129	0.0133857326582074	0.0177838131785393	0.467075496912003	0.000651460490189493	0.01382549200207	0.402028560638428	44193	10.6963214874268	7.49166679382324	6181	4063	112	2010149	-2.44028449058533	0.482100009918213	NA	34556	0.511830925941467	0.0632385611534119	0.0433267951011658	0.0305935870856047	0.0217246524989605	0.0112539669498801
461	New Mexico	2012	11.28	13.51	24.45	8.71	21.38	7.6	37.09	20.45	7.28	4.51	15.29	6.25	3.1	6.22	8.15	1.82	2084594	0.0685917735099792	0.0729177966713905	0.0677767470479012	121590	20.6	28.9	0.0853106155991554	0.0137547170743346	0.0179636906832457	0.470135182142258	0.000676390714943409	0.0140655683353543	0.398093819618225	44776	10.7094278335571	7.05000019073486	6023	3919	106	1966211	-2.41492748260498	0.471300005912781	NA	35585	0.511360943317413	0.0664879307150841	0.0441335625946522	0.0258851032704115	0.0193582717329264	0.00874906498938799
462	New Mexico	2013	10.65	12.36	22.21	8.41	24.44	6.92	38.5	24.23	7.37	3.92	13.98	6.66	3.27	4.98	7.75	2.26	2086895	0.0672357752919197	0.0735427513718605	0.0676464289426804	121590	21.4	30.1	0.0857148990035057	0.0140783321112394	0.0182179752737284	0.473446428775787	0.000702958204783499	0.0143792573362589	0.393460154533386	42816	10.6646671295166	6.70833301544189	511	320	28	164145	-1.8162796497345	0.475899994373322	NA	35254	0.514393389225006	0.0623497851192951	0.0378748960793018	0.025669302791357	0.0181298907846212	0.00788446515798569
463	New Mexico	2014	11.02	10.12	21.6	9.3	24.37	6.12	37.38	24.42	6.91	2.64	13.06	6.38	3.01	3.99	6.22	2.33	2085572	0.0663357600569725	0.0732599943876266	0.0677914768457413	121590	20.6	28	0.0859706625342369	0.014363924972713	0.0185071527957916	0.476680248975754	0.000712514389306307	0.0147115513682365	0.38905394077301	46686	10.75119972229	6.47499990463257	4780	2995	72	1417885	-0.837408900260925	0.476999998092651	NA	37091	0.519225418567657	0.0624510459601879	0.0375639349222183	0.0269845817238092	0.018146550282836	0.00915869791060686
464	New Mexico	2015	NA	NA	NA	NA	NA	NA	NA	NA	NA	NA	NA	NA	NA	NA	NA	NA	NA	NA	NA	NA	NA	NA	NA	NA	NA	NA	NA	NA	NA	NA	NA	NA	6.40000009536743	NA	NA	NA	NA	0.796031713485718	NA	NA	NA	NA	NA	NA	NA	NA	NA
465	New York	2000	NA	NA	NA	NA	NA	NA	NA	NA	NA	NA	NA	NA	NA	NA	NA	NA	19001780	0.0677876994013786	0.06585693359375	0.0683227553963661	54555	NA	NA	0.00301398080773652	0.057724803686142	0.152351409196854	0.152318149805069	0.000352545932400972	0.00980823859572411	0.624430894851685	56011	10.9333038330078	4.51666641235352	NA	NA	NA	NA	0.907517373561859	NA	2.83	35328	0.546941101551056	NA	NA	NA	NA	NA
466	New York	2001	NA	NA	NA	NA	NA	NA	NA	NA	NA	NA	NA	NA	NA	NA	NA	NA	19082838	0.0679758414626122	0.0671319961547852	0.0663794875144958	54555	NA	NA	0.00301595591008663	0.0595650412142277	0.15173014998436	0.154714405536652	0.000363887171261013	0.0102321254089475	0.620378434658051	56314	10.9386987686157	4.86666679382324	NA	NA	NA	NA	-0.788385808467865	NA	2.43	36308	0.544902801513672	NA	NA	NA	NA	NA
467	New York	2002	NA	NA	NA	NA	NA	NA	NA	NA	NA	NA	NA	NA	NA	NA	NA	NA	19137800	0.068518377840519	0.0674988254904747	0.0661260411143303	54555	NA	NA	0.00301549816504121	0.0613713711500168	0.151126980781555	0.15713107585907	0.000373397138901055	0.0106685198843479	0.61631315946579	55224	10.919153213501	6.14166641235352	NA	NA	NA	NA	-0.511897683143616	NA	1.97	36282	0.538692712783813	NA	NA	NA	NA	NA
468	New York	2003	NA	NA	NA	NA	NA	NA	NA	NA	NA	NA	NA	NA	NA	NA	NA	NA	19175940	0.0690595582127571	0.0681623965501785	0.0666937306523323	54555	14.3	20.2	0.00301028275862336	0.0630662143230438	0.150423914194107	0.159283190965652	0.000380372483050451	0.0111255561932921	0.612710416316986	55076	10.9164695739746	6.39166688919067	NA	NA	NA	NA	1.12520980834961	NA	1.72	37199	0.539155662059784	NA	NA	NA	NA	NA
469	New York	2004	NA	NA	NA	NA	NA	NA	NA	NA	NA	NA	NA	NA	NA	NA	NA	NA	19171568	0.069992296397686	0.068402074277401	0.0675136223435402	54555	14.5	20.8	0.00299292150884867	0.0646762922406197	0.149625211954117	0.161295786499977	0.000382024038117379	0.0115497596561909	0.609477937221527	55960	10.9323921203613	5.77500009536743	86481	54783	465	18896255	1.80549836158752	NA	1.48	39342	0.546882450580597	NA	NA	NA	NA	NA
470	New York	2005	NA	NA	NA	NA	NA	NA	NA	NA	NA	NA	NA	NA	NA	NA	NA	NA	19132610	0.0713255554437637	0.0688404738903046	0.0684421509504318	54555	13.9	19.7	0.00298992148600519	0.0664409101009369	0.148826271295547	0.163354605436325	0.000389910215744749	0.0120083978399634	0.605989992618561	57190	10.9541339874268	4.98333358764648	83625	52544	409	17905562	1.67077207565308	NA	1.36	41381	0.555112659931183	0.0447143279016018	0.035937238484621	0.028861477971077	0.0362671315670013	0.0362279154360294
471	New York	2006	9.4	10.39	22.94	6.97	23.53	11.6	43.79	21.61	7	5.29	16.69	5.56	3.08	4.61	8.95	1.88	19104632	0.0721764266490936	0.0693482607603073	0.0694382935762405	54555	14.2	20.1	0.00297451415099204	0.0682270154356956	0.147999182343483	0.165558904409409	0.000390324188629165	0.0124699082225561	0.602380096912384	56623	10.9441709518433	4.55000019073486	86053	53597	402	18719867	2.27874994277954	0.495000004768372	1.32	44472	0.563774406909943	0.0417809374630451	0.0379714630544186	0.0301740486174822	0.0380300097167492	0.0451467297971249
472	New York	2007	9.1	9.77	22.31	6.69	23.22	10.78	42.55	21.41	6.68	4.65	15.71	5.35	3.1	4.13	8.66	1.99	19132336	0.0725362524390221	0.0702549368143082	0.0698251351714134	54555	13.8	19.6	0.00295071140863001	0.0700426772236824	0.146934390068054	0.168094217777252	0.000393522263038903	0.0129742650315166	0.598610162734985	55885	10.9310512542725	4.59999990463257	86952	53742	427	18883746	1.5935868024826	0.5	1.09	47780	0.577130138874054	0.0397665314376354	0.0347836725413799	0.0292613748461008	0.0378532782196999	0.0503743700683117
473	New York	2008	9	9.99	23.63	6.28	23.25	9.79	43.09	21.41	7.09	4.76	17.01	5.62	3.11	4.16	9.11	1.91	19212436	0.072380043566227	0.0709666386246681	0.0706630349159241	54555	13.7	19.3	0.00293518230319023	0.0718678757548332	0.146197855472565	0.170982584357262	0.00039542096783407	0.0135193159803748	0.594101786613464	55486	10.9238862991333	5.54166650772095	80949	52722	342	18103583	1.7098582983017	0.503000020980835	0.93	49032	0.581019997596741	0.0362688116729259	0.0355591773986816	0.0282739773392677	0.0361897945404053	0.0543286837637424
474	New York	2009	9.73	10.55	26.01	6.7	24.07	10.07	43.68	22.26	7.88	5.31	18.1	6.36	3.14	4.31	9.66	1.83	19307066	0.0715166628360748	0.0719309225678444	0.0711192488670349	54555	14.2	20.2	0.00292431795969605	0.0734828412532806	0.145854637026787	0.173981115221977	0.000398040807340294	0.0140710659325123	0.589287996292114	55410	10.9225149154663	8.41666698455811	83941	53588	436	19120958	1.20649254322052	0.501999974250793	0.76	47655	0.567497491836548	0.0384918116033077	0.037383921444416	0.0284628085792065	0.035334687680006	0.0510170720517635
475	New York	2010	9.81999969482422	10.8599996566772	24.3899993896484	7.11999988555908	24.0100002288818	9.60000038146973	42.2200012207031	22.5100002288818	7.34999990463257	4.96999979019165	16.6000003814697	5.98999977111816	2.99000000953674	4.48999977111816	8.97000026702881	1.75	19400868	0.0700956806540489	0.0729570984840393	0.0714325830340385	54555	15	21.5	0.00291909626685083	0.0750613287091255	0.145820066332817	0.176938474178314	0.000398332689655945	0.0145598640665412	0.58430278301239	54055	10.8977575302124	8.57499980926514	83394	53432	466	19194379	0.371729165315628	0.499000012874603	0.73	49283	0.564701557159424	0.0359565950930119	0.0362068563699722	0.0289871618151665	0.0361657254397869	0.0496718734502792
476	New York	2011	9.29	10.22	22.04	6.96	23.7	8.72	41.12	22.42	6.65	4.1	14.46	5.59	2.68	4.09	8.01	1.58	19521744	0.0683272406458855	0.073554128408432	0.0722246915102005	54555	16.1	22.8	0.00291536445729434	0.0769723206758499	0.145790353417397	0.179508447647095	0.000409645785111934	0.0150027582421899	0.579401135444641	53303	10.8837480545044	8.27499961853027	81795	52646	449	19218297	2.87497138977051	0.50330001115799	0.65	51598	0.575987815856934	0.0365598574280739	0.0357967764139175	0.0271536838263273	0.03458446636796	0.0500403605401516
477	New York	2012	9.73	9.37	23.56	7.34	24.22	8.48	42.62	22.8	6.56	3.61	13.03	5.76	2.71	3.68	8.18	1.64	19607140	0.0668027549982071	0.0737504810094833	0.072889618575573	54555	15.9	23	0.00292102782987058	0.0789041668176651	0.145626336336136	0.181781068444252	0.000422550161601976	0.015430960804224	0.574913859367371	49164	10.8029165267944	8.44166660308838	79358	51100	409	18350544	-0.339153319597244	0.500899970531464	0.5	53571	0.580118834972382	0.0362046994268894	0.0353167243301868	0.0262188203632832	0.0330540910363197	0.0475831888616085
478	New York	2013	9.93	9.63	22.98	7.69	24.76	7.53	41.17	23.85	6.58	3.23	12.9	5.86	2.71	3.84	7.95	1.67	19695680	0.0652994439005852	0.0735896900296211	0.0735963433980942	54555	16	22.9	0.0029257177375257	0.0809340924024582	0.145786285400391	0.184009030461311	0.00042816495988518	0.0158484000712633	0.570068299770355	54724	10.9100580215454	7.52500009536743	78497	50474	361	17856511	0.74869829416275	0.509800016880035	NA	53606	0.586690187454224	0.0350320711731911	0.0339650809764862	0.0249673239886761	0.0306340344250202	0.0437709391117096
479	New York	2014	10.42	9.41	22.04	8.53	23.83	6.75	38	23.28	6.61	2.74	11.92	6.12	2.9	3.28	7.08	2.14	19746228	0.0639545992016792	0.0730806440114975	0.0746140480041504	54555	16	22.9	0.00293104071170092	0.0830338820815086	0.146065667271614	0.185999631881714	0.000441046257037669	0.0162271000444889	0.565301597118378	54310	10.9024639129639	6.24166679382324	78535	50327	348	18085498	1.44735670089722	0.511099994182587	0.4	55611	0.595764636993408	0.0350817143917084	0.0331535041332245	0.0246524568647146	0.0304077044129372	0.042003195732832
480	New York	2015	NA	NA	NA	NA	NA	NA	NA	NA	NA	NA	NA	NA	NA	NA	NA	NA	NA	NA	NA	NA	NA	NA	NA	NA	NA	NA	NA	NA	NA	NA	NA	NA	5.40909099578857	NA	NA	NA	NA	0.0756622403860092	NA	NA	NA	NA	NA	NA	NA	NA	NA
481	North Carolina	2000	NA	NA	NA	NA	NA	NA	NA	NA	NA	NA	NA	NA	NA	NA	NA	NA	8081614	0.0669915676116943	0.0724688172340393	0.074177011847496	53819	NA	NA	0.011974835768342	0.0145123237743974	0.214974880218506	0.0476648584008217	0.000409942877013236	0.00817757472395897	0.702285587787628	52675	10.8718957901001	3.69166660308838	NA	NA	NA	NA	-0.814524948596954	NA	1.08	27876	0.605446636676788	NA	NA	NA	NA	NA
482	North Carolina	2001	NA	NA	NA	NA	NA	NA	NA	NA	NA	NA	NA	NA	NA	NA	NA	NA	8210122	0.0676083713769913	0.0717592239379883	0.0706728845834732	53819	NA	NA	0.0119154136627913	0.0153160942718387	0.214584991335869	0.051731389015913	0.000429713458288461	0.00885200034826994	0.697170376777649	51029	10.8401489257812	5.50833320617676	NA	NA	NA	NA	-1.6752518415451	NA	0.82	28484	0.591485261917114	NA	NA	NA	NA	NA
483	North Carolina	2002	NA	NA	NA	NA	NA	NA	NA	NA	NA	NA	NA	NA	NA	NA	NA	NA	8326201	0.0682069733738899	0.0711200684309006	0.068169504404068	53819	NA	NA	0.0118742026388645	0.0160463340580463	0.214416995644569	0.0554794445633888	0.000441858166595921	0.0095313573256135	0.692209780216217	48051	10.7800178527832	6.63333320617676	NA	NA	NA	NA	-2.50954389572144	NA	0.75	28507	0.581652522087097	NA	NA	NA	NA	NA
484	North Carolina	2003	NA	NA	NA	NA	NA	NA	NA	NA	NA	NA	NA	NA	NA	NA	NA	NA	8422501	0.0684692114591599	0.0691568925976753	0.0665820017457008	53819	13.4	19.1	0.011870346032083	0.0168357361108065	0.214284688234329	0.0588344261050224	0.00044416735181585	0.0101896096020937	0.687541007995605	47985	10.7786436080933	6.38333320617676	NA	NA	NA	NA	2.85781121253967	NA	0.74	29081	0.576335489749908	NA	NA	NA	NA	NA
485	North Carolina	2004	NA	NA	NA	NA	NA	NA	NA	NA	NA	NA	NA	NA	NA	NA	NA	NA	8553152	0.0691498294472694	0.069675013422966	0.0659608319401741	53819	13.8	18.7	0.0118262832984328	0.0175727028399706	0.213955745100975	0.0624756813049316	0.000470703671453521	0.0109376050531864	0.682761251926422	50432	10.8283815383911	5.47499990463257	29571	18414	509	8533414	0.341052681207657	NA	0.93	30785	0.581202805042267	NA	NA	NA	NA	NA
486	North Carolina	2005	NA	NA	NA	NA	NA	NA	NA	NA	NA	NA	NA	NA	NA	NA	NA	NA	8705407	0.0701507702469826	0.0693386271595955	0.065153069794178	53819	14.9	20.8	0.0117474114522338	0.0183688141405582	0.213493287563324	0.0662682428956032	0.000479242386063561	0.0116617176681757	0.67798125743866	50983	10.8392477035522	5.20833349227905	30132	18656	509	8586228	-0.150483682751656	NA	0.37	32245	0.585819959640503	0.0662743672728539	0.0486339516937733	0.0314874015748501	0.0182515904307365	0.00853295158594847
487	North Carolina	2006	7.72	10.34	19.16	5.51	19.36	8.5	35.8	18.12	6.56	4.81	14.47	5.5	3.02	4.83	8.72	1.85	8917270	0.0704950094223022	0.0698947086930275	0.065221980214119	53819	14.6	20.1	0.0116536784917116	0.0191675256937742	0.213046029210091	0.0700994804501534	0.000509685138240457	0.0124438311904669	0.673079788684845	46730	10.7521419525146	4.75833320617676	30671	18917	512	8851847	0.14489808678627	0.458000004291534	0.37	33775	0.589813351631165	0.0621658302843571	0.0469035357236862	0.0321212559938431	0.0224428121000528	0.0111396182328463
488	North Carolina	2007	7.21	9.24	18.21	5.18	20.49	8.32	37.06	19.39	6.47	4.22	15.38	5.32	2.81	4.27	8.38	1.73	9118037	0.0708732604980469	0.0682971552014351	0.0652491301298141	53819	14.3	19.5	0.0115623567253351	0.0200182348489761	0.212688654661179	0.0741857066750526	0.000518313318025321	0.0133125148713589	0.667714238166809	49684	10.8134384155273	4.78333330154419	30631	19098	496	9036361	-1.62616086006165	0.465000003576279	0.32	35096	0.597293019294739	0.0586691126227379	0.0445251539349556	0.0329802669584751	0.0242609530687332	0.0116346944123507
489	North Carolina	2008	7.74	9.89	19.42	5.6	21.42	8.21	37.54	20.51	6.86	4.25	16.31	5.67	2.44	4.03	7.2	1.47	9309449	0.0706194341182709	0.0686205998063087	0.0655318051576614	53819	14.6	19.9	0.0114661995321512	0.0208001565188169	0.212477877736092	0.0782695114612579	0.000544285692740232	0.014192677102983	0.662249267101288	47205	10.7622547149658	6.30000019073486	32028	19488	499	9189952	-1.81507897377014	0.462999999523163	0.25	35917	0.58345353603363	0.056280430406332	0.0457474254071712	0.0326779633760452	0.0266701895743608	0.0151923066005111
490	North Carolina	2009	8.14	10.28	19.97	5.97	20.81	7.42	36.97	19.86	6.27	3.4	14.65	5.28	2.49	4.21	6.9	1.56	9449566	0.0702029094099998	0.0688556507229805	0.0656623840332031	53819	16.2	22.5	0.0114355515688658	0.0214670170098543	0.212471351027489	0.0815510451793671	0.000552617944777012	0.0150373047217727	0.657485127449036	46240	10.7416000366211	10.6416664123535	32357	19851	499	9260266	-0.0845188349485397	0.46399998664856	0.19	34944	0.554187595844269	0.0577659122645855	0.0456606298685074	0.0348877348005772	0.0234785433858633	0.0142346816137433
491	North Carolina	2010	8.88000011444092	9.78999996185303	22.2299995422363	6.53999996185303	20.6599998474121	6.8899998664856	37.2700004577637	19.5799999237061	6.26999998092651	3.61999988555908	13.8000001907349	5.34000015258789	2.75999999046326	4.09999990463257	7.75	1.76999998092651	9559488	0.0689346566796303	0.0697713121771812	0.0657982975244522	53819	17.4	24.6	0.0114615969359875	0.0221704337745905	0.21253502368927	0.0842434242367744	0.000580365827772766	0.0157191473990679	0.653290033340454	47593	10.7704410552979	10.7250003814697	32755	20401	510	9530637	0.26041778922081	0.46399998664856	NA	35569	0.542491316795349	0.0611361004412174	0.04958675801754	0.0362713485956192	0.0269435569643974	0.0135159101337194
492	North Carolina	2011	8.86	10.33	24.05	6.15	19.47	6.71	35.64	18.32	5.53	4.01	12.91	4.48	2.69	4.86	7.79	1.58	9651502	0.0677972212433815	0.0702045112848282	0.0653131529688835	53819	17.8	25.4	0.0114535540342331	0.0231247935444117	0.212842628359795	0.0855733156204224	0.000589338305871934	0.0161879472434521	0.650228440761566	47587	10.7703151702881	10.0666666030884	33061	20504	513	9653354	-1.24525117874146	0.471599996089935	NA	36622	0.549210608005524	0.0595235750079155	0.0482898242771626	0.0354863107204437	0.0255025029182434	0.0127272242680192
493	North Carolina	2012	7.85	9.65	21.59	5.37	18.26	6.9	34.26	17	4.87	3.19	11.55	3.97	2.91	4.44	8.03	1.88	9748181	0.0667912289500237	0.071386955678463	0.0648821592330933	53819	18	25.8	0.0114100258797407	0.0240743383765221	0.212981790304184	0.0869710966944695	0.000617345969658345	0.0166739821434021	0.647271394729614	42847	10.6653909683228	9.10833358764648	33353	20524	517	9749062	-0.757408440113068	0.469099998474121	NA	38655	0.550031840801239	0.0556979104876518	0.0440245755016804	0.029448252171278	0.0195515006780624	0.0112686511129141
494	North Carolina	2013	7.54	8.74	18.8	5.51	20.02	6.58	33.46	19.42	5.85	2.97	12.42	5.1	3.38	4.24	9.06	2.32	9848917	0.0661409795284271	0.0721853002905846	0.0650361850857735	53819	17.8	25.1	0.0113877495750785	0.0250587966293097	0.21332111954689	0.0885037407279015	0.000645451655145735	0.0171377211809158	0.643945395946503	41882	10.6426115036011	7.75833320617676	33505	20630	514	9732673	1.40974974632263	0.476500004529953	NA	37774	0.553294539451599	0.0530531108379364	0.0402650162577629	0.0266154445707798	0.0193211939185858	0.00938448123633862
495	North Carolina	2014	8.62	8.67	19.15	6.86	20.29	5.56	32.83	20	6.13	2.53	12.2	5.56	2.81	3.61	7.13	1.99	9943964	0.0656620413064957	0.0722308531403542	0.065816305577755	53819	17.2	24.1	0.0113589512184262	0.0260164868086576	0.213552355766296	0.0899315401911736	0.000656981486827135	0.0175415966659784	0.640942096710205	46784	10.7532968521118	6.07499980926514	34520	21230	522	9939131	0.74047189950943	0.474799990653992	NA	39171	0.558303117752075	0.0508040897548199	0.0405748933553696	0.0271704886108637	0.0190623179078102	0.00938527192920446
496	North Carolina	2015	NA	NA	NA	NA	NA	NA	NA	NA	NA	NA	NA	NA	NA	NA	NA	NA	NA	NA	NA	NA	NA	NA	NA	NA	NA	NA	NA	NA	NA	NA	NA	NA	5.63636350631714	NA	NA	NA	NA	-0.382132917642593	NA	NA	NA	NA	NA	NA	NA	NA	NA
497	North Dakota	2000	NA	NA	NA	NA	NA	NA	NA	NA	NA	NA	NA	NA	NA	NA	NA	NA	642023	0.083693265914917	0.0789348632097244	0.0597470812499523	70698	NA	NA	0.0480154119431973	0.00573032442480326	0.00612127594649792	0.0122020551934838	0.000341109262080863	0.00897164084017277	0.918618202209473	49484	10.8094043731689	2.95833349227905	NA	NA	NA	NA	2.79060125350952	NA	NA	25870	0.686112463474274	NA	NA	NA	NA	NA
498	North Dakota	2001	NA	NA	NA	NA	NA	NA	NA	NA	NA	NA	NA	NA	NA	NA	NA	NA	639062	0.0866269618272781	0.0805680826306343	0.0572776980698109	70698	NA	NA	0.0486588142812252	0.00628264527767897	0.00672861142084002	0.0131082739681005	0.000377115211449564	0.00949047226458788	0.915354073047638	47862	10.7760772705078	2.93333339691162	NA	NA	NA	NA	1.9411336183548	NA	NA	26540	0.693539917469025	NA	NA	NA	NA	NA
499	North Dakota	2002	NA	NA	NA	NA	NA	NA	NA	NA	NA	NA	NA	NA	NA	NA	NA	NA	638168	0.0850308984518051	0.084808386862278	0.0559319816529751	70698	NA	NA	0.0494195893406868	0.00668789399787784	0.00729588465765119	0.0141013022512197	0.000404282269300893	0.0100412433966994	0.912049829959869	47637	10.7713651657104	3.74166655540466	NA	NA	NA	NA	-1.02701377868652	NA	NA	27158	0.690626919269562	NA	NA	NA	NA	NA
500	North Dakota	2003	NA	NA	NA	NA	NA	NA	NA	NA	NA	NA	NA	NA	NA	NA	NA	NA	638817	0.0830456912517548	0.0896500870585442	0.0550486296415329	70698	10.5	13.4	0.0499141365289688	0.00705992477014661	0.00779409427195787	0.0152062326669693	0.000381956022465602	0.0107307722792029	0.908912897109985	52016	10.8593063354492	3.72499990463257	NA	NA	NA	NA	-1.43833374977112	NA	NA	29496	0.691733300685883	NA	NA	NA	NA	NA
501	North Dakota	2004	NA	NA	NA	NA	NA	NA	NA	NA	NA	NA	NA	NA	NA	NA	NA	NA	644705	0.0814961865544319	0.0937545076012611	0.0554920472204685	70698	10.8	13.5	0.0503858365118504	0.00758641539141536	0.00856515765190125	0.0160678140819073	0.000420347292674705	0.0113245593383908	0.905649900436401	49156	10.8027544021606	3.40833330154419	1614	1097	96	630131	-0.752546548843384	NA	NA	29717	0.699713826179504	NA	NA	NA	NA	NA
502	North Dakota	2005	NA	NA	NA	NA	NA	NA	NA	NA	NA	NA	NA	NA	NA	NA	NA	NA	646089	0.0794797614216805	0.0954837501049042	0.0557059459388256	70698	11.6	14.5	0.0509140379726887	0.00800663698464632	0.00931914988905191	0.0167113207280636	0.000417899078456685	0.0120138246566057	0.902617156505585	51148	10.8424787521362	3.375	1591	1079	96	634904	0.849676728248596	NA	NA	31429	0.712065994739532	0.0572332926094532	0.0293266084045172	0.0200194492936134	0.00877098925411701	0.00450382148846984
503	North Dakota	2006	5.59	6.74	13.29	3.8	30.52	12.86	56.63	27.2	9.46	8.18	23.02	6.74	2.3	4.09	6.35	1.2	649422	0.0774473324418068	0.0971648618578911	0.0584565959870815	70698	11.7	14	0.0517167560756207	0.00841671507805586	0.00976406689733267	0.0173985473811626	0.000424993311753497	0.0125311426818371	0.899747788906097	48198	10.7830724716187	3.21666669845581	1619	1080	93	632973	-1.26476323604584	0.433999985456467	NA	32826	0.721960425376892	0.0522999651730061	0.0303283985704184	0.0202789045870304	0.0152706792578101	0.00483565405011177
504	North Dakota	2007	6.15	7.45	14.17	4.18	32.12	12.25	57.9	28.87	10.05	7.92	22.67	7.48	2.18	4.09	6	1.06	652822	0.0759334117174149	0.0924371406435966	0.0644953772425652	70698	11.8	14	0.0520601309835911	0.00901317689567804	0.0101528437808156	0.018227020278573	0.000451884290669113	0.0129652488976717	0.897129714488983	53900	10.8948860168457	3.10833334922791	1664	1090	99	638897	-0.587492644786835	0.439999997615814	NA	36162	0.735217273235321	0.0481297187507153	0.0282382126897573	0.0180845260620117	0.0156813524663448	0.00504924124106765
505	North Dakota	2008	5.93	7.95	13.64	3.93	32.67	12.27	59.55	29.17	9.34	6.86	22.24	6.74	2.06	4.09	5.64	0.99	657569	0.0741078108549118	0.0908999666571617	0.0681525468826294	70698	11.5	14.2	0.0525039955973625	0.00933438166975975	0.0104947164654732	0.0191006567329168	0.000406041042879224	0.0137643348425627	0.894395887851715	54574	10.9073123931885	3.20833325386047	1673	1110	100	640830	-0.994362831115723	0.45100000500679	NA	40923	0.744229137897491	0.0491805076599121	0.0297077633440495	0.0234146099537611	0.0163680240511894	0.00671172700822353
506	North Dakota	2009	5.62	7.64	12.71	3.79	29.83	12.55	53.56	26.65	8.38	5.29	20.61	6.03	2.24	4.33	6.28	1.07	664968	0.0722651332616806	0.0884132757782936	0.0715583339333534	70698	11.7	14.1	0.0526461414992809	0.00959895830601454	0.0116261234506965	0.0199648700654507	0.000428592058597133	0.0144006926566362	0.891334593296051	55254	10.919695854187	4.09999990463257	1735	1128	103	646844	2.92745995521545	0.449999988079071	NA	39422	0.737814426422119	0.0385321155190468	0.0319768898189068	0.0186334736645222	0.0141104031354189	0.00675951736047864
507	North Dakota	2010	5.30000019073486	7.44999980926514	11.9799995422363	3.50999999046326	29.7999992370605	10.3599996566772	51.2599983215332	27.1100006103516	8.36999988555908	4.55000019073486	19.7600002288818	6.17999982833862	2.02999997138977	3.88000011444092	5.23999977111816	1.05999994277954	674345	0.0705128684639931	0.0877592340111732	0.074095606803894	70698	12.5	15.7	0.0528631471097469	0.0103759942576289	0.0119834803044796	0.0204702336341143	0.000473051622975618	0.0151079939678311	0.888726115226746	55385	10.9220638275146	3.77500009536743	1840	1205	107	668266	3.9510133266449	0.43299999833107	NA	42964	0.741596639156342	0.0378906764090061	0.0301306657493114	0.0149351665750146	0.0137975551187992	0.0045147854834795
508	North Dakota	2011	5.53	6.98	13.04	3.68	30.51	7.54	52.88	28.12	8.83	4.25	20.7	6.69	2.03	3.87	4.97	1.16	685242	0.0698906406760216	0.0892925411462784	0.0745532214641571	70698	12	14.8	0.0528353489935398	0.0108180763199925	0.0133062480017543	0.0225059185177088	0.000518065178766847	0.015679132193327	0.884337186813354	59329	10.9908533096313	3.45000004768372	1864	1215	103	678227	5.09864711761475	0.444799989461899	NA	47861	0.766553997993469	0.0405659042298794	0.0225656218826771	0.0185577198863029	0.0166208017617464	0.00448419433087111
509	North Dakota	2012	6.25	6.75	16.02	4.12	30.37	7.47	53.79	27.96	8.69	3.72	19.7	6.91	2.64	4.27	7.14	1.51	701705	0.0684432908892632	0.0928239077329636	0.0744059085845947	70698	11.2	13.7	0.0523510575294495	0.0114079276099801	0.0151744680479169	0.0256703309714794	0.000557214196305722	0.0162917468696833	0.878547251224518	57502	10.9595746994019	3.04166650772095	1968	1294	104	698507	-0.159513637423515	0.459699988365173	NA	55388	0.800773859024048	0.0332263261079788	0.0217327047139406	0.0167008079588413	0.0104934284463525	0.00358488224446774
510	North Dakota	2013	6.5	6.08	15.63	4.55	30.43	7.21	53.75	27.94	8.42	4.57	17.57	6.87	2.69	3.13	6.85	1.74	723857	0.067757859826088	0.0960106775164604	0.0746280029416084	70698	11.6	12.4	0.0515295155346394	0.0121073639020324	0.0178170558065176	0.029157692566514	0.000580225081648678	0.0171539410948753	0.871654212474823	53753	10.8921546936035	2.90000009536743	1992	1310	104	722555	2.36835551261902	0.455000013113022	NA	54373	0.803259491920471	0.031012611463666	0.022041717544198	0.0169629026204348	0.0127087673172355	0.0053771729581058
511	North Dakota	2014	7.26	6.64	16.18	5.34	28.06	6.98	48.99	25.76	7.76	3.54	14.69	6.69	2.3	2.84	5.9	1.44	739482	0.0664343386888504	0.0958887413144112	0.0760018527507782	70698	11.1	13.7	0.051216933876276	0.0124113904312253	0.0200275331735611	0.0316965132951736	0.000619352445937693	0.0180383026599884	0.865989983081818	60730	11.0141935348511	2.72499990463257	2157	1423	112	739482	3.86856985092163	0.466399997472763	NA	55802	0.812626957893372	0.0279899556189775	0.0194610245525837	0.0152243878692389	0.0127131827175617	0.00563466036692262
512	North Dakota	2015	NA	NA	NA	NA	NA	NA	NA	NA	NA	NA	NA	NA	NA	NA	NA	NA	NA	NA	NA	NA	NA	NA	NA	NA	NA	NA	NA	NA	NA	NA	NA	NA	2.936363697052	NA	NA	NA	NA	1.06455683708191	NA	NA	NA	NA	NA	NA	NA	NA	NA
513	Ohio	2000	NA	NA	NA	NA	NA	NA	NA	NA	NA	NA	NA	NA	NA	NA	NA	NA	11363543	0.0720803365111351	0.064643919467926	0.0641413480043411	44826	NA	NA	0.00196848809719086	0.0119387060403824	0.114689849317074	0.0193159822374582	0.000213577761314809	0.0103318132460117	0.841541588306427	59060	10.9863090515137	4	NA	NA	NA	NA	-0.522432565689087	NA	7.08	28631	0.596630752086639	NA	NA	NA	NA	NA
514	Ohio	2001	NA	NA	NA	NA	NA	NA	NA	NA	NA	NA	NA	NA	NA	NA	NA	NA	11387404	0.0715426430106163	0.0665263161063194	0.0615443177521229	44826	NA	NA	0.00197165226563811	0.012412310577929	0.11558086425066	0.0204171203076839	0.000224546354729682	0.0109060853719711	0.838487446308136	55874	10.9308547973633	4.33333349227905	NA	NA	NA	NA	-0.155102148652077	NA	5.92	29418	0.589547693729401	NA	NA	NA	NA	NA
515	Ohio	2002	NA	NA	NA	NA	NA	NA	NA	NA	NA	NA	NA	NA	NA	NA	NA	NA	11407889	0.0711938887834549	0.0678551495075226	0.0605306550860405	44826	NA	NA	0.00195987173356116	0.0129634849727154	0.11641750484705	0.0215044170618057	0.000239308079471812	0.0114735513925552	0.835441887378693	56169	10.9361200332642	5.76666641235352	NA	NA	NA	NA	-0.0486222319304943	NA	4.81	29809	0.581732869148254	NA	NA	NA	NA	NA
516	Ohio	2003	NA	NA	NA	NA	NA	NA	NA	NA	NA	NA	NA	NA	NA	NA	NA	NA	11434788	0.0712848380208015	0.0683780908584595	0.0608196668326855	44826	10.7	15.4	0.00194502947852015	0.0135821495205164	0.117089532315731	0.0226159859448671	0.000248102558543906	0.0120857506990433	0.832433462142944	56019	10.933445930481	6.24166679382324	NA	NA	NA	NA	1.23514544963837	NA	3.98	30579	0.578655958175659	NA	NA	NA	NA	NA
517	Ohio	2004	NA	NA	NA	NA	NA	NA	NA	NA	NA	NA	NA	NA	NA	NA	NA	NA	11452251	0.0717590823769569	0.0677158609032631	0.0619599595665932	44826	11.7	16.8	0.00193228386342525	0.0141198439523578	0.117638967931271	0.0237331502139568	0.000261520646745339	0.0127351386472583	0.82957911491394	53962	10.896035194397	6.23333358764648	28024	17636	536	9782447	2.78072738647461	NA	3.36	31732	0.581621050834656	NA	NA	NA	NA	NA
518	Ohio	2005	NA	NA	NA	NA	NA	NA	NA	NA	NA	NA	NA	NA	NA	NA	NA	NA	11463320	0.072332538664341	0.0669245049357414	0.063307486474514	44826	13	18.5	0.00191820517648011	0.01468719355762	0.118260852992535	0.0249655414372683	0.0002670256071724	0.0133933275938034	0.826507866382599	53586	10.8890428543091	5.89166688919067	31100	19889	554	10491311	2.12677335739136	NA	2.55	32687	0.585053205490112	0.0607135891914368	0.0471216589212418	0.0344621054828167	0.0247441064566374	0.0100782616063952
519	Ohio	2006	7.91	9.91	19.6	5.63	24.45	10.54	47.27	22.4	7.76	5.31	18.96	6.17	2.87	4.48	7.81	1.8	11481213	0.0727923065423965	0.066183514893055	0.0643755123019218	44826	13.2	18.5	0.00190258643124253	0.0151532767340541	0.118918098509312	0.0261799860745668	0.00027740970836021	0.0140753416344523	0.823493301868439	53896	10.894811630249	5.42500019073486	29607	19063	563	10476045	1.14712810516357	0.449000000953674	2.1	34415	0.587521970272064	0.0603541806340218	0.0493783093988895	0.0373554341495037	0.0285529121756554	0.0126647232100368
520	Ohio	2007	7.87	9.71	20.36	5.53	25.29	11.06	47.14	23.52	8.11	5.66	18.99	6.61	3.17	4.71	9.2	1.95	11500468	0.073096938431263	0.0654645562171936	0.0648542270064354	44826	13.1	18.4	0.00188574939966202	0.0155942346900702	0.119534350931644	0.027480099350214	0.000288249138975516	0.0148247014731169	0.820392608642578	56062	10.9342136383057	5.59999990463257	30950	19591	625	10072335	1.03969728946686	0.448000013828278	1.79	35632	0.591078817844391	0.0528822168707848	0.0464634336531162	0.0363193936645985	0.0288981683552265	0.0144141307100654
521	Ohio	2008	7.59	9.64	19.56	5.35	25.55	10.71	46.78	23.99	7.94	5.57	18.12	6.58	3.01	5.07	8.67	1.81	11515391	0.0730142816901207	0.0653794556856155	0.0644018054008484	44826	13.3	18.5	0.00186680594924837	0.0160366240888834	0.1200802475214	0.0287325885146856	0.000299251667456701	0.0156087623909116	0.817375719547272	51608	10.8514318466187	6.59999990463257	31469	19541	607	9715611	1.68760657310486	0.449999988079071	1.68	36643	0.584544003009796	0.052892841398716	0.0442707277834415	0.0358952395617962	0.0305032022297382	0.0151871722191572
522	Ohio	2009	7.53	9.89	19.95	5.19	25.31	9.73	47	23.73	7.62	5.19	17.8	6.26	2.8	4.64	8	1.71	11528896	0.07232366502285	0.0658010989427567	0.0632259175181389	44826	15.1	21.6	0.00184952665586025	0.0164398215711117	0.120543628931046	0.0298857763409615	0.000306360656395555	0.0164049528539181	0.81456995010376	50624	10.8321809768677	10.408332824707	29797	19818	610	10223161	0.185957953333855	0.453000009059906	1.29	35530	0.560814738273621	0.0536885336041451	0.0478344410657883	0.0355894006788731	0.0264333449304104	0.0122154364362359
523	Ohio	2010	7.86999988555908	10.3299999237061	20.8600006103516	5.44000005722046	23.6000003814697	8.28999996185303	44.7799987792969	22.0499992370605	7.36999988555908	4.6399998664856	16.9200000762939	6.15000009536743	2.84999990463257	4.57000017166138	8.02999973297119	1.78999996185303	11540070	0.0711890831589699	0.0664283633232117	0.0622810795903206	44826	15.8	23.1	0.00183534412644804	0.0169570036232471	0.120971709489822	0.0309213027358055	0.000306583940982819	0.0170968640595675	0.811911165714264	49825	10.8162717819214	10.1499996185303	27987	17782	607	9362390	-0.746875703334808	0.451999992132187	0.92	36377	0.554610252380371	0.0547830685973167	0.0481674745678902	0.0356253385543823	0.0275061186403036	0.0125951757654548
524	Ohio	2011	8.5	9.77	21.23	6.25	23.17	7.22	42.88	21.93	7.26	3.97	15.42	6.33	2.78	4.42	7.49	1.81	11544757	0.069727323949337	0.0674630925059319	0.0623216219246387	44826	16.3	23.9	0.00185313553083688	0.0175814870744944	0.12141615152359	0.0318522080779076	0.000313129159621894	0.0175724793225527	0.809411406517029	46999	10.7578811645508	8.80000019073486	30000	19423	617	10255737	2.21855688095093	0.459399998188019	1.09	38807	0.563327312469482	0.0526755750179291	0.0460811853408813	0.0325702801346779	0.0260604973882437	0.0121399872004986
525	Ohio	2012	9.53	9.83	22.06	7.42	24.2	7.47	43.01	23.19	6.85	3.29	14.23	6.07	2.85	3.88	7.69	1.92	11550901	0.0682259351015091	0.0684106796979904	0.0624517500400543	44826	16.2	23.6	0.00186288496479392	0.0182494856417179	0.12191092222929	0.032815620303154	0.000319715327350423	0.018016517162323	0.806824862957001	45756	10.7310781478882	7.35833311080933	19288	13218	373	7466543	0.514221012592316	0.461499989032745	1.11	40329	0.57003128528595	0.0498369596898556	0.0407140180468559	0.0273040514439344	0.0201237332075834	0.00928650889545679
526	Ohio	2013	9.73	9.22	21.67	7.82	24.81	6.85	41.19	24.32	6.43	2.98	13.59	5.68	2.92	3.55	7.73	2.05	11572005	0.0673133134841919	0.0685961544513702	0.0632941275835037	44826	15.9	22.7	0.00188601715490222	0.0190066453069448	0.122505389153957	0.0337676145136356	0.000321897532558069	0.0185287687927485	0.803983688354492	47157	10.7612380981445	7.26666688919067	16934	11695	212	5370790	0.984353840351105	0.465200006961823	0.93	40749	0.575391829013824	0.048060517758131	0.0391290187835693	0.0253394227474928	0.0180555544793606	0.00832839496433735
527	Ohio	2014	8.74	8.25	20.49	6.87	25.24	6.27	41.5	24.89	6.66	2.74	12.98	6.1	2.76	3.05	7.24	1.98	11594163	0.0666271448135376	0.0681962966918945	0.0645859465003014	44826	15.8	22.7	0.0018965577473864	0.0198169536888599	0.123032510280609	0.0347752571105957	0.000330511131323874	0.0190330259501934	0.801115155220032	49644	10.81263256073	5.63333320617676	12771	8692	196	4429039	1.74037599563599	0.463699996471405	0.96	42236	0.582448422908783	0.0474798232316971	0.0375302731990814	0.023170480504632	0.0165645871311426	0.00809201132506132
528	Ohio	2015	NA	NA	NA	NA	NA	NA	NA	NA	NA	NA	NA	NA	NA	NA	NA	NA	NA	NA	NA	NA	NA	NA	NA	NA	NA	NA	NA	NA	NA	NA	NA	NA	4.90000009536743	NA	NA	NA	NA	0.895940244197845	NA	NA	NA	NA	NA	NA	NA	NA	NA
529	Oklahoma	2000	NA	NA	NA	NA	NA	NA	NA	NA	NA	NA	NA	NA	NA	NA	NA	NA	3454365	0.0781860053539276	0.0718456208705902	0.0657249614596367	69899	NA	NA	0.0775650516152382	0.013739138841629	0.0749802067875862	0.0524249747395515	0.000632243580184877	0.0391646511852741	0.741493761539459	44584	10.7051305770874	3.04166674613953	NA	NA	NA	NA	0.478939682245255	NA	1.62	24801	0.577137649059296	NA	NA	NA	NA	NA
530	Oklahoma	2001	NA	NA	NA	NA	NA	NA	NA	NA	NA	NA	NA	NA	NA	NA	NA	NA	3467100	0.0776242390275002	0.0744235813617706	0.0636661797761917	69899	NA	NA	0.0781059116125107	0.0141051597893238	0.0749095752835274	0.056382279843092	0.000675204035360366	0.0401142165064812	0.735707640647888	47616	10.7709245681763	3.66666674613953	NA	NA	NA	NA	-0.429536372423172	NA	1.22	26572	0.579924702644348	NA	NA	NA	NA	NA
531	Oklahoma	2002	NA	NA	NA	NA	NA	NA	NA	NA	NA	NA	NA	NA	NA	NA	NA	NA	3489080	0.0762132108211517	0.0766265019774437	0.0628704428672791	69899	NA	NA	0.0785912051796913	0.0145316245034337	0.0746939033269882	0.0603156127035618	0.000736583839170635	0.0410612523555756	0.730069816112518	47976	10.7784557342529	4.67500019073486	NA	NA	NA	NA	-0.423418641090393	NA	1.13	26807	0.570119321346283	NA	NA	NA	NA	NA
532	Oklahoma	2003	NA	NA	NA	NA	NA	NA	NA	NA	NA	NA	NA	NA	NA	NA	NA	NA	3504892	0.0748128592967987	0.0780603215098381	0.0623716786503792	69899	14.7	21.1	0.0793174207210541	0.0149245681241155	0.0742701888084412	0.0636099502444267	0.000755800749175251	0.0421527959406376	0.724969267845154	46213	10.7410163879395	5.46666669845581	NA	NA	NA	NA	-0.72781229019165	NA	1.16	27548	0.562985122203827	NA	NA	NA	NA	NA
533	Oklahoma	2004	NA	NA	NA	NA	NA	NA	NA	NA	NA	NA	NA	NA	NA	NA	NA	NA	3525233	0.0740331187844276	0.078862302005291	0.0633039027452469	69899	14	20.2	0.0797760039567947	0.0152063705027103	0.074068009853363	0.0669833719730377	0.000830299744848162	0.0433111786842346	0.719824731349945	49650	10.8127536773682	4.86666679382324	10446	6478	298	3523553	0.202142909169197	NA	0.99	28989	0.566620111465454	NA	NA	NA	NA	NA
534	Oklahoma	2005	NA	NA	NA	NA	NA	NA	NA	NA	NA	NA	NA	NA	NA	NA	NA	NA	3548597	0.0736615061759949	0.0780026614665985	0.0644496977329254	69899	16.4	23	0.0803340002894402	0.0154269421473145	0.0737243443727493	0.0707893818616867	0.000856676604598761	0.0443389303982258	0.714529693126678	45636	10.7284517288208	4.45833349227905	10957	6454	298	3547884	-0.300906836986542	NA	1	30957	0.575221717357635	0.0672014579176903	0.0378351360559464	0.0187078751623631	0.0107345022261143	0.00410692486912012
535	Oklahoma	2006	8.35	10.01	17.24	6.45	21.01	10.19	37.36	19.38	7.36	5.03	16.55	5.94	2.81	4.95	7.27	1.68	3594090	0.0731158629059792	0.076573483645916	0.0666700080037117	69899	16.7	23.5	0.0806746631860733	0.0157589260488749	0.0736703872680664	0.074615553021431	0.000900088751222938	0.0453934110701084	0.70898699760437	45604	10.7277507781982	4.00833320617676	11001	6513	296	3579212	-3.39387917518616	0.46000000834465	0.78	33522	0.583920538425446	0.0645715743303299	0.0413650460541248	0.0214711613953114	0.0123965926468372	0.00528621952980757
536	Oklahoma	2007	8.56	9.98	17.34	6.74	21.2	8.38	37.76	19.86	6.93	4.66	15.96	5.56	2.71	4.6	6.72	1.71	3634349	0.0729008167982101	0.0749597772955894	0.0688681825995445	69899	15.8	22.2	0.0810519307851791	0.0161745604127645	0.0734698325395584	0.078588493168354	0.000944323197472841	0.0465335063636303	0.703237354755402	49345	10.8065919876099	4.08333349227905	11266	6735	294	3617316	1.43016088008881	0.462999999523163	0.81	34563	0.59285581111908	0.0584371238946915	0.0384247228503227	0.0219810679554939	0.013950677588582	0.00648245774209499
537	Oklahoma	2008	8.06	9.57	17.76	6.09	21.62	8.33	39.16	20.17	6.99	4.75	16.84	5.48	2.68	4.29	6.88	1.69	3668976	0.0725055187940598	0.0731517449021339	0.0701457336544991	69899	15.7	22	0.0816167816519737	0.0166010893881321	0.0728979930281639	0.0819637402892113	0.000985833699814975	0.0478223338723183	0.69811224937439	50703	10.833740234375	3.77500009536743	11553	7002	304	3642361	1.90736079216003	0.458000004291534	0.56	37739	0.597593426704407	0.0552938245236874	0.0372688174247742	0.0241772867739201	0.0143110500648618	0.00630285684019327
538	Oklahoma	2009	8.94	9.41	19.48	6.97	22.25	9.5	38.91	20.88	7.55	4.96	16.78	6.21	3.05	4.7	7.55	2.02	3717572	0.0715902745723724	0.0720790326595306	0.0708575397729874	69899	16.1	22.1	0.0820344537496567	0.0170159451663494	0.0728031620383263	0.0858864337205887	0.00100818485952914	0.0492205657064915	0.692031264305115	50623	10.832160949707	6.41666650772095	11984	7250	318	3681857	-0.0390908494591713	0.46000000834465	0.47	34578	0.576971471309662	0.0536265596747398	0.0374918095767498	0.0208130106329918	0.013529890216887	0.00523979030549526
539	Oklahoma	2010	9.65999984741211	9.98999977111816	21.8199996948242	7.38000011444092	21.6499996185303	8.80000019073486	39.1300010681152	20.0799999237061	7.69000005722046	4.76000022888184	16.3199996948242	6.48000001907349	3.08999991416931	4.82999992370605	8.0600004196167	1.95000004768372	3759481	0.070163406431675	0.0719881281256676	0.0706610828638077	69899	16.8	24.4	0.0825047418475151	0.0173928271979094	0.0728903785347939	0.0886752754449844	0.00109589600469917	0.0507644526660442	0.686676442623138	46804	10.7537240982056	6.75833320617676	11667	7073	330	3749477	0.252578854560852	0.453999996185303	0.36	35949	0.567480206489563	0.0578320808708668	0.0403877571225166	0.0244466178119183	0.0171414539217949	0.0079667316749692
540	Oklahoma	2011	9.02	10.11	19.36	6.99	21	6.9	38.17	19.66	7.17	3.8	14.01	6.35	2.52	4.13	6.47	1.59	3786527	0.0684722438454628	0.0731636136770248	0.0703150928020477	69899	17.3	23.9	0.0826213583350182	0.0179916843771935	0.0730682760477066	0.0912791565060616	0.00112319283653051	0.0513180010020733	0.682598352432251	51007	10.8397178649902	5.81666660308838	11978	7178	337	3791508	-2.75221562385559	0.461299985647202	0.4	39037	0.571320652961731	0.0565233565866947	0.0377104245126247	0.0252042822539806	0.0176616422832012	0.00688763195648789
541	Oklahoma	2012	8.36	9.24	17.6	6.59	21.78	6.86	38.22	20.75	8.16	3.51	14.97	7.53	2.59	3.67	6.28	1.79	3817059	0.0670924931764603	0.0746750310063362	0.0692834481596947	69899	17.2	24.1	0.0825957879424095	0.0187246259301901	0.0732385814189911	0.0937871262431145	0.00119201722554862	0.051777821034193	0.678684055805206	49914	10.8180570602417	5.22499990463257	12445	7362	346	3814820	-1.27787017822266	0.464300006628036	0.45	41549	0.580367505550385	0.0523748733103275	0.0356135852634907	0.0219670459628105	0.0135829458013177	0.00642926106229424
542	Oklahoma	2013	7.71	7.45	18.55	5.8	23.29	5.79	38.17	22.88	7.24	3.15	13.45	6.66	2.17	2.44	6.4	1.37	3853118	0.0665596053004265	0.0751150101423264	0.0683890283107758	69899	16.7	23.8	0.0823961272835732	0.0195239279419184	0.0736484080553055	0.0962866991758347	0.00123899662867188	0.0524479150772095	0.674457907676697	44493	10.7030868530273	5.22499990463257	12216	7224	324	3849983	0.0376296155154705	0.461899995803833	0.46	41962	0.584263443946838	0.047947283834219	0.0322453826665878	0.0190219283103943	0.0128220096230507	0.00567617686465383
543	Oklahoma	2014	8.47	8.12	19.77	6.5	23.9	5.99	37.37	23.8	6.37	2.12	11.24	6.05	2.35	2.96	6.32	1.56	3878051	0.066413514316082	0.074688546359539	0.0684415996074677	69899	16.6	22.4	0.0821791663765907	0.0202782265841961	0.0739446207880974	0.0983821526169777	0.00127925083506852	0.0536942407488823	0.670242369174957	47199	10.7621278762817	4.44999980926514	10155	6347	340	3742354	-0.744843304157257	0.465999990701675	0.5	43637	0.588435769081116	0.0483155101537704	0.0331493057310581	0.0199224669486284	0.0128240343183279	0.00582493422552943
544	Oklahoma	2015	NA	NA	NA	NA	NA	NA	NA	NA	NA	NA	NA	NA	NA	NA	NA	NA	NA	NA	NA	NA	NA	NA	NA	NA	NA	NA	NA	NA	NA	NA	NA	NA	4.23636388778687	NA	NA	NA	NA	0.790847897529602	NA	NA	NA	NA	NA	NA	NA	NA	NA
545	Oregon	2000	NA	NA	NA	NA	NA	NA	NA	NA	NA	NA	NA	NA	NA	NA	NA	NA	3429708	0.0715716928243637	0.0676614418625832	0.0677993595600128	98379	NA	NA	0.0118394922465086	0.0301311369985342	0.0159019362181425	0.0811319798231125	0.00227133044973016	0.0204702559858561	0.838253855705261	58424	10.9754819869995	5.09999990463257	NA	NA	NA	NA	-0.814121961593628	NA	1.57	28878	0.609365284442902	NA	NA	NA	NA	NA
546	Oregon	2001	NA	NA	NA	NA	NA	NA	NA	NA	NA	NA	NA	NA	NA	NA	NA	NA	3467937	0.0710035935044289	0.068917915225029	0.0661436468362808	98379	NA	NA	0.0117876995354891	0.0310028698295355	0.0160778574645519	0.0853772684931755	0.00239652558229864	0.0211269706487656	0.832230806350708	55189	10.9185190200806	6.43333339691162	NA	NA	NA	NA	-2.43619513511658	NA	1.09	29342	0.598936796188354	NA	NA	NA	NA	NA
547	Oregon	2002	NA	NA	NA	NA	NA	NA	NA	NA	NA	NA	NA	NA	NA	NA	NA	NA	3513424	0.0703200101852417	0.0701845288276672	0.0656630098819733	98379	NA	NA	0.0117025440558791	0.0318025946617126	0.0162505302578211	0.089152917265892	0.00251435628160834	0.0218393802642822	0.826737701892853	55008	10.9152336120605	7.50833320617676	NA	NA	NA	NA	-2.65509700775146	NA	0.86	29306	0.588824450969696	NA	NA	NA	NA	NA
548	Oregon	2003	NA	NA	NA	NA	NA	NA	NA	NA	NA	NA	NA	NA	NA	NA	NA	NA	3547376	0.0697656497359276	0.0705518648028374	0.0655769258737564	98379	12	17.4	0.0116111179813743	0.0324981063604355	0.0162993725389242	0.0927124693989754	0.00264900038018823	0.0224667470902205	0.821763157844543	53596	10.8892297744751	8.14166641235352	NA	NA	NA	NA	-2.17030930519104	NA	0.86	30028	0.587689876556396	NA	NA	NA	NA	NA
549	Oregon	2004	NA	NA	NA	NA	NA	NA	NA	NA	NA	NA	NA	NA	NA	NA	NA	NA	3569463	0.0696995630860329	0.0699477791786194	0.0655656009912491	98379	12.9	17.3	0.0115311462432146	0.0330609939992428	0.0162660330533981	0.0962825492024422	0.00272505986504257	0.0231298096477985	0.817004382610321	51379	10.8469848632812	7.28333330154419	6924	4423	145	3107327	-1.04746925830841	NA	0.53	31486	0.599218428134918	NA	NA	NA	NA	NA
550	Oregon	2005	NA	NA	NA	NA	NA	NA	NA	NA	NA	NA	NA	NA	NA	NA	NA	NA	3613202	0.0698582604527473	0.0691848918795586	0.0662379264831543	98379	14.1	18.8	0.0114690512418747	0.0337894186377525	0.0163732897490263	0.10008380562067	0.00286532565951347	0.0238373056054115	0.811581790447235	53533	10.888053894043	6.15000009536743	7454	4726	152	3321523	-1.0651433467865	NA	0.57	32434	0.609059512615204	0.0553811714053154	0.0454333685338497	0.0420615449547768	0.0343777611851692	0.0133757563307881
551	Oregon	2006	9.6	11.15	22.04	7.36	21.47	11.28	39.59	19.75	6.84	6.22	16.3	5.35	2.64	4.94	8.47	1.39	3670883	0.0697091147303581	0.0682111084461212	0.0674513429403305	98379	13.4	17.6	0.0113602094352245	0.0345905870199203	0.0165592320263386	0.103931121528149	0.0029698577709496	0.0246414821594954	0.805947482585907	55295	10.9204378128052	5.32500028610229	7471	4173	171	2928366	1.29090142250061	0.444000005722046	0.55	34546	0.616227746009827	0.0485133789479733	0.0428693033754826	0.0470606237649918	0.0443434417247772	0.0233081914484501
552	Oregon	2007	10.15	11.23	21.65	8.19	21.66	9.82	40.74	20.08	6.76	5.32	15.75	5.5	2.74	4.58	8.11	1.66	3722417	0.0694519206881523	0.0673000887036324	0.0688652023673058	98379	13	17.2	0.0113098556175828	0.0352491401135921	0.0167576596140862	0.108101271092892	0.00309261423535645	0.0254208482801914	0.800068616867065	57361	10.9571199417114	5.18333339691162	10022	5349	202	3712636	-0.517863631248474	0.44200000166893	0.42	35648	0.620778918266296	0.0487912409007549	0.0439983271062374	0.0420003198087215	0.0504733473062515	0.0293247457593679
553	Oregon	2008	12.21	12.2	26.01	10.08	23.46	9.15	44.44	21.93	7.81	5.85	17.93	6.48	3.43	4.97	9.67	2.28	3768748	0.0687408670783043	0.0667298510670662	0.0693333670496941	98379	13.5	17.8	0.0112748323008418	0.0357227399945259	0.016913840547204	0.111934520304203	0.00317426375113428	0.026178190484643	0.794801592826843	56878	10.9486637115479	6.625	9965	5276	202	3752587	-1.38394641876221	0.446999996900558	0.44	36750	0.610400080680847	0.0469183027744293	0.0409410372376442	0.0417133681476116	0.0510233901441097	0.0351482108235359
554	Oregon	2009	12.32	12.33	27.79	9.93	24.02	9.99	46.17	22.23	8.54	6.33	18.71	7.22	3.43	4.81	9.54	2.32	3808600	0.0675476565957069	0.0664065554738045	0.0696991011500359	98379	14.3	19.4	0.0112182954326272	0.0362926013767719	0.0170957837253809	0.115056715905666	0.00331644178368151	0.0271062850952148	0.789913892745972	54176	10.8999929428101	11.2916669845581	10230	5447	207	3790072	-1.41257262229919	0.442999988794327	0.36	35390	0.578328490257263	0.0475019179284573	0.0432782657444477	0.0396192520856857	0.0491022728383541	0.0327824056148529
555	Oregon	2010	12.6300001144409	12.8599996566772	28.0300006866455	10.1300001144409	22.3999996185303	8.53999996185303	42.6199989318848	20.7399997711182	7.98000001907349	5.13000011444092	16.5200004577637	6.92999982833862	3.1800000667572	5.53000020980835	9.14000034332275	1.95000004768372	3837083	0.0660413131117821	0.0662055015563965	0.0689456015825272	98379	15.8	21.7	0.0112030413001776	0.0369692295789719	0.0170944966375828	0.117887988686562	0.00340727576985955	0.0279915761202574	0.785446405410767	54946	10.9141063690186	10.5666666030884	10195	5524	209	3794249	0.256505459547043	0.449000000953674	0.32	35791	0.565696895122528	0.0467581897974014	0.0462107956409454	0.0444743894040585	0.0474933609366417	0.0285116750746965
556	Oregon	2011	13.1	12.69	28.43	10.66	22.35	6.96	40.35	21.17	7.77	4.11	15.91	6.86	3.05	5.65	9.24	1.75	3867644	0.064275823533535	0.0674785450100899	0.0682094842195511	98379	17.3	23.4	0.0112075982615352	0.0379882417619228	0.0173120889812708	0.119625024497509	0.00349463382735848	0.0284465160220861	0.781925916671753	54240	10.9011735916138	9.42500019073486	10057	5502	213	3837283	1.67432594299316	0.458600014448166	0.27	37512	0.568761229515076	0.0497613996267319	0.041545070707798	0.0391554534435272	0.043838445097208	0.0272350516170263
557	Oregon	2012	13.86	11.73	27.79	11.89	22.39	7.83	39.43	21.33	7.53	3.48	16	6.64	3	5.07	9.12	1.8	3898684	0.063190296292305	0.0682284086942673	0.0670777633786201	98379	17	22.7	0.0112243006005883	0.0390839576721191	0.0175266824662685	0.121295034885406	0.00359685462899506	0.0289600286632776	0.778313159942627	53387	10.8853225708008	8.75	9918	5473	219	3862840	0.318480640649796	0.456499993801117	0.23	39083	0.568471550941467	0.0461614914238453	0.0409550182521343	0.0378013364970684	0.0392924770712852	0.0229868087917566
558	Oregon	2013	13.92	12.34	25.63	12.26	21.66	7.62	38.93	20.51	7.09	3.36	14.5	6.33	3.24	5.12	8.24	2.24	3928068	0.0621745847165585	0.0681882277131081	0.0665698796510696	98379	16.5	21.6	0.0112080546095967	0.0401395782828331	0.0176369138062	0.123202554881573	0.00364963128231466	0.0295323301106691	0.774630963802338	57228	10.9547986984253	7.79166650772095	9787	5391	215	3894070	-1.49439215660095	0.46000000834465	0.12	39426	0.573936879634857	0.0491278693079948	0.0399514622986317	0.0354751497507095	0.0325784422457218	0.0192171018570662
559	Oregon	2014	13.81	12.61	26.04	12.04	22.12	7.42	39.69	21	6.97	3.36	13.54	6.34	2.95	4.44	7.75	2.04	3970239	0.0615532211959362	0.0674631893634796	0.0671685039997101	98379	16.4	21.3	0.0112033560872078	0.0414184145629406	0.0178576149046421	0.125128239393234	0.00377231696620584	0.0302538461983204	0.770366191864014	58875	10.9831714630127	6.95833349227905	10312	5721	208	3853147	-1.06997501850128	0.462399989366531	0.12	41220	0.581909537315369	0.0454845316708088	0.0357301235198975	0.0325552858412266	0.0325409583747387	0.0160422157496214
560	Oregon	2015	NA	NA	NA	NA	NA	NA	NA	NA	NA	NA	NA	NA	NA	NA	NA	NA	NA	NA	NA	NA	NA	NA	NA	NA	NA	NA	NA	NA	NA	NA	NA	NA	5.76363658905029	NA	NA	NA	NA	-1.5927996635437	NA	NA	NA	NA	NA	NA	NA	NA	NA
561	Pennsylvania	2000	NA	NA	NA	NA	NA	NA	NA	NA	NA	NA	NA	NA	NA	NA	NA	NA	12284173	0.069390669465065	0.0611578822135925	0.0591140314936638	46054	NA	NA	0.00124452821910381	0.0183450691401958	0.0987939536571503	0.0324298590421677	0.00022956368047744	0.0072858789935708	0.841671168804169	57979	10.9678363800049	4.125	NA	NA	NA	NA	-0.695804357528687	NA	9.14	30493	0.561240315437317	NA	NA	NA	NA	NA
562	Pennsylvania	2001	NA	NA	NA	NA	NA	NA	NA	NA	NA	NA	NA	NA	NA	NA	NA	NA	12298970	0.0698782056570053	0.0626144334673882	0.0567336939275265	46054	NA	NA	0.001267179264687	0.0192447006702423	0.0993986502289772	0.0342679917812347	0.000227661337703466	0.00780984107404947	0.837783992290497	58166	10.9710559844971	4.875	NA	NA	NA	NA	-1.90911650657654	NA	9.41	31524	0.561112582683563	NA	NA	NA	NA	NA
563	Pennsylvania	2002	NA	NA	NA	NA	NA	NA	NA	NA	NA	NA	NA	NA	NA	NA	NA	NA	12331031	0.0704202279448509	0.063895471394062	0.055993776768446	46054	NA	NA	0.0012841586722061	0.0202477797865868	0.100117579102516	0.0363003723323345	0.000228853532462381	0.00836012791842222	0.833461105823517	55924	10.9317493438721	5.63333320617676	NA	NA	NA	NA	-1.16145539283752	NA	9.84	32108	0.557440757751465	NA	NA	NA	NA	NA
564	Pennsylvania	2003	NA	NA	NA	NA	NA	NA	NA	NA	NA	NA	NA	NA	NA	NA	NA	NA	12374658	0.0709345638751984	0.0649715736508369	0.0565632618963718	46054	10.6	14.9	0.00130241981241852	0.0212711337953806	0.100778706371784	0.0385834500193596	0.00022845076455269	0.00890764035284519	0.828928172588348	55263	10.9198589324951	5.66666650772095	NA	NA	NA	NA	2.24577713012695	NA	8.14	33055	0.554684400558472	NA	NA	NA	NA	NA
565	Pennsylvania	2004	NA	NA	NA	NA	NA	NA	NA	NA	NA	NA	NA	NA	NA	NA	NA	NA	12410722	0.0717616602778435	0.0653415620326996	0.057739831507206	46054	11.2	16	0.00132087396923453	0.0222404468804598	0.101507551968098	0.0411219410598278	0.000228592660278082	0.00950242858380079	0.824078142642975	55280	10.920166015625	5.38333320617676	27006	20109	715	8097970	4.0359411239624	NA	5.49	34648	0.559016525745392	NA	NA	NA	NA	NA
566	Pennsylvania	2005	NA	NA	NA	NA	NA	NA	NA	NA	NA	NA	NA	NA	NA	NA	NA	NA	12449990	0.0727773308753967	0.0656218230724335	0.0590298473834991	46054	11.9	16.6	0.00133028218988329	0.0232523083686829	0.102210685610771	0.0437790714204311	0.000231004203669727	0.0101331006735563	0.819063544273376	56128	10.9353904724121	4.94999980926514	27474	20451	786	8268941	1.27574157714844	NA	4.67	35910	0.565618634223938	0.0686243623495102	0.0441211573779583	0.0313394255936146	0.0259266197681427	0.0141211980953813
567	Pennsylvania	2006	7.74	9.28	19.97	5.53	23.53	10.35	45.86	21.54	6.92	5.17	17.74	5.37	2.51	4.17	8.23	1.36	12510809	0.0733283534646034	0.0661953985691071	0.0601453520357609	46054	12	16.7	0.00133996130898595	0.0242603812366724	0.102964885532856	0.0466188862919807	0.000234916864428669	0.0107407923787832	0.81384015083313	56922	10.9494371414185	4.56666660308838	27811	20785	783	8387382	0.256555169820786	0.455000013113022	4.5	38202	0.570975720882416	0.0678431540727615	0.0454707071185112	0.0326312333345413	0.030388168990612	0.0190578959882259
568	Pennsylvania	2007	7.31	9.29	18.9	5.16	24.18	10.45	46.46	22.26	6.76	4.91	17.65	5.21	2.34	4.13	7.59	1.25	12563937	0.0734038203954697	0.0665644854307175	0.0609168112277985	46054	11.6	16.2	0.00134894018992782	0.0252079423516989	0.103597700595856	0.0494652278721333	0.000237027619732544	0.0114238075911999	0.808719336986542	55307	10.920654296875	4.47499990463257	29582	22245	997	9052251	-0.179176449775696	0.46000000834465	3.17	40084	0.577715277671814	0.0602956973016262	0.0433780215680599	0.0330449566245079	0.0326347760856152	0.0224619694054127
569	Pennsylvania	2008	6.92	9.14	18.49	4.74	25.6	10.05	46.05	24.17	6.97	4.82	17.74	5.47	2.43	3.91	7.77	1.37	12612285	0.0731106996536255	0.0669246688485146	0.0615165308117867	46054	12.1	16.6	0.00135502801276743	0.0260736253112555	0.104197457432747	0.0521387681365013	0.000237387590459548	0.0121475216001272	0.80385023355484	56521	10.9423675537109	5.45833349227905	29641	22290	937	9356098	0.811493873596191	0.456999987363815	2.68	41675	0.576935291290283	0.0591179132461548	0.042738851159811	0.0329434648156166	0.0345533974468708	0.0249307081103325
570	Pennsylvania	2009	7.45	9.45	19.76	5.18	25.53	9.72	46.94	23.91	6.91	4.21	17.07	5.56	2.85	4.3	8.18	1.8	12666858	0.072370670735836	0.0679408386349678	0.0615735948085785	46054	12.5	17.1	0.0013634794158861	0.0269701443612576	0.104689732193947	0.0547741986811161	0.000231391240959056	0.0128369638696313	0.799134075641632	53154	10.8809490203857	8.19999980926514	29505	22382	952	9523147	0.279867380857468	0.46000000834465	2.23	40785	0.561063826084137	0.0572687610983849	0.0452556274831295	0.0318176075816154	0.030985776335001	0.0231328103691339
571	Pennsylvania	2010	7.98999977111816	9.51000022888184	21.7000007629395	5.55000019073486	24.9899997711182	9.03999996185303	46.1300010681152	23.3700008392334	6.84000015258789	4.15999984741211	16.5799999237061	5.55000019073486	2.82999992370605	4.5	8.23999977111816	1.75	12711077	0.0709302574396133	0.0689561516046524	0.0617970451712608	46054	13.4	18.9	0.00135480263270438	0.0278940964490175	0.105059392750263	0.0571497604250908	0.000230114252190106	0.0133960321545601	0.794915795326233	52462	10.867844581604	8.375	29488	22509	987	9609935	-0.180932357907295	0.460999995470047	1.99	41918	0.558913767337799	0.0570006668567657	0.0447762683033943	0.0323594063520432	0.0317161753773689	0.0219255145639181
572	Pennsylvania	2011	8.07	9.27	20.52	5.86	24.53	8.03	43.49	23.27	7.07	4.15	15.64	5.98	2.67	4.27	7.7	1.65	12743995	0.0694444701075554	0.0695230960845947	0.0627993792295456	46054	13.7	19.4	0.00137264654040337	0.0288726575672626	0.105554893612862	0.0594217106699944	0.000242937952862121	0.0138593120500445	0.790675818920135	52538	10.8692922592163	7.875	31245	23120	966	9530934	2.2852795124054	0.46110001206398	1.83	44018	0.565096914768219	0.0567664764821529	0.0443690940737724	0.0331508927047253	0.0325884446501732	0.0221785735338926
573	Pennsylvania	2012	8.05	8.89	19.58	6.02	24.81	7.52	43.98	23.58	6.57	3.93	14.3	5.57	2.73	3.98	7.09	1.86	12770043	0.0678250640630722	0.0695269405841827	0.0637855306267738	46054	13.7	19.6	0.00138589984271675	0.0298966094851494	0.106023997068405	0.0617065280675888	0.000254423561273143	0.0142912594601512	0.786441266536713	53520	10.8878107070923	7.68333339691162	30203	22824	1003	9815035	0.568048357963562	0.464199990034103	1.6	45781	0.568694353103638	0.0539396069943905	0.0416887104511261	0.0283955074846745	0.0273872893303633	0.019340094178915
574	Pennsylvania	2013	8.38	8.47	21.6	6.18	24.96	6.87	43.81	23.87	6.48	3.39	14.69	5.47	2.83	3.42	7.68	1.96	12781296	0.0664238557219505	0.0689775869250298	0.0650164112448692	46054	13.7	19.2	0.00139555486384779	0.0309736970812082	0.106476522982121	0.0635608434677124	0.000266874354565516	0.0147380204871297	0.782588481903076	54835	10.9120836257935	7.04166650772095	30082	22699	1030	9796604	0.0947753489017487	0.469599992036819	1.35	46028	0.573154628276825	0.0534599460661411	0.0409150309860706	0.0270465407520533	0.0261090844869614	0.0166857186704874
575	Pennsylvania	2014	9.2	8.88	22.24	7.11	24.43	6.85	42.58	23.43	6.63	2.66	14	5.87	2.75	2.99	7.58	1.93	12787209	0.0653546825051308	0.0679431334137917	0.0663717165589333	46054	13.6	19.2	0.00139655184466392	0.0320045612752438	0.106809392571449	0.0655985996127129	0.000280280073639005	0.0151332477107644	0.778777360916138	55173	10.9182291030884	5.64166641235352	29408	22089	996	9491505	0.744418501853943	0.468600004911423	1.28	47679	0.578682005405426	0.0538130812346935	0.0395499616861343	0.0273774303495884	0.0261916164308786	0.0162249207496643
576	Pennsylvania	2015	NA	NA	NA	NA	NA	NA	NA	NA	NA	NA	NA	NA	NA	NA	NA	NA	NA	NA	NA	NA	NA	NA	NA	NA	NA	NA	NA	NA	NA	NA	NA	NA	5.26363658905029	NA	NA	NA	NA	0.0468549467623234	NA	NA	NA	NA	NA	NA	NA	NA	NA
577	Rhode Island	2000	NA	NA	NA	NA	NA	NA	NA	NA	NA	NA	NA	NA	NA	NA	NA	NA	1050268	0.0719511583447456	0.0689614489674568	0.0613548159599304	1545	NA	NA	0.00430271122604609	0.0238139219582081	0.0448180846869946	0.0872672498226166	0.000492255319841206	0.0110505130141973	0.828255236148834	58008	10.9683361053467	4.07499980926514	NA	NA	NA	NA	-0.0974999964237213	NA	6.08	30214	0.551335453987122	NA	NA	NA	NA	NA
578	Rhode Island	2001	NA	NA	NA	NA	NA	NA	NA	NA	NA	NA	NA	NA	NA	NA	NA	NA	1057142	0.0719950571656227	0.0711626261472702	0.0593080222606659	1545	NA	NA	0.00430878717452288	0.0244215056300163	0.0459824688732624	0.0914493948221207	0.000524054456036538	0.0117685226723552	0.821545243263245	61140	11.0209217071533	4.55833339691162	NA	NA	NA	NA	-0.369166672229767	NA	5.84	31574	0.549862742424011	NA	NA	NA	NA	NA
579	Rhode Island	2002	NA	NA	NA	NA	NA	NA	NA	NA	NA	NA	NA	NA	NA	NA	NA	NA	1065995	0.0728586912155151	0.0725219175219536	0.0587929598987103	1545	NA	NA	0.00433116499334574	0.0252552777528763	0.0472178570926189	0.0956420972943306	0.000539402128197253	0.0124297020956874	0.814584493637085	55818	10.9298515319824	5.00833320617676	NA	NA	NA	NA	-2.125	NA	5.12	32698	0.547640442848206	NA	NA	NA	NA	NA
580	Rhode Island	2003	NA	NA	NA	NA	NA	NA	NA	NA	NA	NA	NA	NA	NA	NA	NA	NA	1071342	0.073357529938221	0.072385847568512	0.0604027472436428	1545	11.3	16.6	0.00437862053513527	0.0260159689933062	0.0482945702970028	0.0999606102705002	0.000542310473974794	0.0130322529003024	0.807775676250458	57552	10.9604444503784	5.33333349227905	NA	NA	NA	NA	0.720833361148834	NA	3.9	34137	0.550539433956146	NA	NA	NA	NA	NA
581	Rhode Island	2004	NA	NA	NA	NA	NA	NA	NA	NA	NA	NA	NA	NA	NA	NA	NA	NA	1074579	0.0749884396791458	0.0726805552840233	0.0618251413106918	1545	11.6	17.4	0.00436636107042432	0.0266206581145525	0.0495710410177708	0.103311158716679	0.000570455973502249	0.0138007532805204	0.801759600639343	60079	11.0034160614014	5.15833330154419	3094	2308	43	1074295	0.0591666735708714	NA	3.9	35562	0.556768715381622	NA	NA	NA	NA	NA
582	Rhode Island	2005	NA	NA	NA	NA	NA	NA	NA	NA	NA	NA	NA	NA	NA	NA	NA	NA	1067916	0.0762129202485085	0.0738625526428223	0.0621912218630314	1545	11.9	17.6	0.00443012360483408	0.0271435212343931	0.0504927337169647	0.106971897184849	0.000589934061281383	0.0144037548452616	0.795968055725098	59988	11.0018997192383	5.05833339691162	3206	2372	43	1069926	1.01999998092651	NA	2.92	36592	0.563623905181885	0.0473295263946056	0.0370165146887302	0.0432146638631821	0.0571377202868462	0.0248492322862148
583	Rhode Island	2006	11.39	12.64	30.7	7.7	27.29	11.4	51.32	24.91	8.49	5.35	19.11	6.95	3.65	5.72	12.63	1.75	1063096	0.0778433904051781	0.0744523555040359	0.0632134824991226	1545	11.5	16	0.00443045608699322	0.0273926351219416	0.051286056637764	0.110673919320107	0.000556864077225327	0.0151256332173944	0.790534436702728	63097	11.0524282455444	4.91666698455811	3223	2380	47	1067610	1.92250001430511	0.44200000166893	2.35	38779	0.571040630340576	0.0537340939044952	0.0467079356312752	0.0435843765735626	0.0565371625125408	0.03927993029356
584	Rhode Island	2007	12.54	12.8	32.37	8.82	28.04	12.26	51.9	25.58	8.51	5.48	18.77	6.98	4.14	5.29	12.98	2.35	1057315	0.0778169259428978	0.0754117742180824	0.0633406341075897	1545	11.9	16.9	0.00436672149226069	0.0277665592730045	0.0523798502981663	0.113984949886799	0.000583553628530353	0.0158779546618462	0.785040438175201	61898	11.0332431793213	5.22499990463257	3240	2392	47	1057832	0.254166662693024	0.456999987363815	1.89	40691	0.580605566501617	0.044249240309	0.0400310046970844	0.0429574362933636	0.0551351681351662	0.0480526052415371
585	Rhode Island	2008	13.35	12.43	33.24	9.78	27.69	11.77	51.96	25.14	7.78	5.33	17.93	6.2	4.4	4.93	12.54	2.83	1055003	0.0778225287795067	0.0759012028574944	0.0631533712148666	1545	12.1	16.5	0.0043592294678092	0.0283733792603016	0.0531372912228107	0.117716252803802	0.00055639649508521	0.0166710428893566	0.779186427593231	58543	10.9775171279907	7.80000019073486	3240	2403	48	1050788	0.567499995231628	0.46000000834465	1.61	41889	0.573437213897705	0.0427629686892033	0.0391699485480785	0.0395583137869835	0.0589992143213749	0.0495731718838215
586	Rhode Island	2009	12.67	12.9	30.12	9.37	27.17	9.53	48.24	25.32	8.26	4.86	18.03	6.84	4.14	4.81	10.79	2.82	1053646	0.0777642577886581	0.0771388113498688	0.0621034018695354	1545	12	17.9	0.0043259309604764	0.0288028419017792	0.053660336881876	0.121351003646851	0.000609312788583338	0.0174384936690331	0.773812055587769	56974	10.9503507614136	11.0583333969116	3191	2370	48	1053209	1.84999990463257	0.456999987363815	1.54	41081	0.555146634578705	0.046327855437994	0.0496969297528267	0.0438644215464592	0.0579756498336792	0.044509194791317
587	Rhode Island	2010	13.210000038147	12.8500003814697	32.3499984741211	9.64000034332275	26.4099998474121	8.97999954223633	45.810001373291	24.7700004577637	8.75	4.59000015258789	18.0900001525879	7.48000001907349	3.42000007629395	5.1399998664856	10.3500003814697	1.9099999666214	1053078	0.0755205228924751	0.0783683657646179	0.0627598315477371	1545	14.1	19.9	0.0042029176838696	0.0292874798178673	0.0539428219199181	0.125065758824348	0.000584951892960817	0.0179597325623035	0.768956363201141	56055	10.9340887069702	11.1750001907349	3164	2356	48	1052567	1.54750001430511	0.467000007629395	1.32	42737	0.551823318004608	0.0406617037951946	0.0467989891767502	0.0430977270007133	0.0600703470408916	0.0399905554950237
588	Rhode Island	2011	14.52	13.39	34.15	10.91	27.87	8.72	49.28	25.99	9.11	4.38	19.03	7.76	2.86	4.55	8.48	1.6	1052020	0.0741516351699829	0.0793616101145744	0.0634579211473465	1545	14.7	21.5	0.00421950174495578	0.0304404851049185	0.0549523755908012	0.129016563296318	0.000612155650742352	0.0183561146259308	0.762402832508087	51615	10.8515672683716	11.0833339691162	3091	2308	48	1051302	0.885833323001862	0.467400014400482	1.03	44292	0.557641506195068	0.0472736805677414	0.0434556901454926	0.0402125865221024	0.0508709326386452	0.0394921638071537
589	Rhode Island	2012	15.61	15.16	32.88	12.33	30.11	8.63	53.92	27.94	8.92	3.87	19.22	7.51	3.07	4.89	8.11	1.89	1052637	0.0728950276970863	0.0793036893010139	0.0648210197687149	1545	14.2	20.8	0.0042027784511447	0.0314980372786522	0.0551215671002865	0.132907167077065	0.000600396888330579	0.0186579041182995	0.757012128829956	57810	10.9649171829224	10.3583335876465	3045	2283	49	1050292	-0.295000016689301	0.464700013399124	0.88	46084	0.558273196220398	0.04512894526124	0.0392511934041977	0.038839653134346	0.0453395582735538	0.030131958425045
590	Rhode Island	2013	15.76	15.12	31.77	12.75	27.49	7.37	48.77	25.64	8.48	3.19	17.86	7.27	3.72	4.97	8.99	2.57	1053354	0.0713910013437271	0.0780877098441124	0.0670876055955887	1545	14.7	22	0.00422934722155333	0.0324268937110901	0.0557761192321777	0.136462196707726	0.000615177792496979	0.0189062748104334	0.751583993434906	58758	10.981183052063	9.19166660308838	3056	2251	48	1051511	-0.0516666769981384	0.476900011301041	0.83	46145	0.566985070705414	0.0416201166808605	0.0391912721097469	0.0369371436536312	0.0416619516909122	0.0292913280427456
591	Rhode Island	2014	14.53	12.14	31.02	11.67	25.11	5.82	43.07	23.82	7.7	2.86	16.39	6.59	3.38	4.04	8.11	2.41	1055173	0.070670872926712	0.0772366225719452	0.0689214020967484	1545	14.8	21.2	0.00424385396763682	0.0336020737886429	0.0564580410718918	0.14035139977932	0.000626437540631741	0.0192830935120583	0.745435118675232	58633	10.9790525436401	7.65000009536743	3126	2305	49	1055173	-0.285833328962326	0.482699990272522	0.81	48359	0.574814736843109	0.0333452150225639	0.0409076921641827	0.0377025492489338	0.0438296720385551	0.0301156584173441
592	Rhode Island	2015	NA	NA	NA	NA	NA	NA	NA	NA	NA	NA	NA	NA	NA	NA	NA	NA	NA	NA	NA	NA	NA	NA	NA	NA	NA	NA	NA	NA	NA	NA	NA	NA	5.872727394104	NA	NA	NA	NA	-0.108333334326744	NA	NA	NA	NA	NA	NA	NA	NA	NA
593	South Carolina	2000	NA	NA	NA	NA	NA	NA	NA	NA	NA	NA	NA	NA	NA	NA	NA	NA	4024223	0.0738781094551086	0.0706136301159859	0.068374440073967	32020	NA	NA	0.00323838903568685	0.00914884731173515	0.294393718242645	0.0239723287522793	0.000330498587572947	0.00708385184407234	0.661832332611084	51648	10.8522071838379	3.80833339691162	NA	NA	NA	NA	-2.01655983924866	NA	NA	25143	0.565560102462769	NA	NA	NA	NA	NA
594	South Carolina	2001	NA	NA	NA	NA	NA	NA	NA	NA	NA	NA	NA	NA	NA	NA	NA	NA	4064995	0.0728687271475792	0.072244368493557	0.0655402988195419	32020	NA	NA	0.00329668307676911	0.00940419360995293	0.293419063091278	0.0264735873788595	0.000349815934896469	0.00768143637105823	0.659375250339508	50460	10.8289365768433	5.23333311080933	NA	NA	NA	NA	-2.25569844245911	NA	NA	25859	0.553557872772217	NA	NA	NA	NA	NA
595	South Carolina	2002	NA	NA	NA	NA	NA	NA	NA	NA	NA	NA	NA	NA	NA	NA	NA	NA	4107795	0.0725245550274849	0.0726258233189583	0.0645526349544525	32020	NA	NA	0.00337090832181275	0.00980647746473551	0.291761159896851	0.0291012581437826	0.000367350352462381	0.00827159080654383	0.657321274280548	49758	10.8149261474609	5.85833358764648	NA	NA	NA	NA	-2.66667151451111	NA	NA	26263	0.545607089996338	NA	NA	NA	NA	NA
596	South Carolina	2003	NA	NA	NA	NA	NA	NA	NA	NA	NA	NA	NA	NA	NA	NA	NA	NA	4150297	0.0724577084183693	0.0723350644111633	0.064220704138279	32020	13.8	19.8	0.00341469538398087	0.0102648073807359	0.290457040071487	0.0316040031611919	0.000384309852961451	0.00885237846523523	0.655022740364075	49530	10.8103342056274	6.90000009536743	NA	NA	NA	NA	1.45682287216187	NA	NA	26903	0.544003486633301	NA	NA	NA	NA	NA
597	South Carolina	2004	NA	NA	NA	NA	NA	NA	NA	NA	NA	NA	NA	NA	NA	NA	NA	NA	4210921	0.0731360167264938	0.072648711502552	0.0647732391953468	32020	15	21.2	0.00347192445769906	0.0106883980333805	0.288631856441498	0.0342219658195972	0.000396350340452045	0.00941623002290726	0.653173267841339	48493	10.7891750335693	6.83333349227905	14592	9411	358	4188882	-0.771823704242706	NA	NA	28135	0.547134697437286	NA	NA	NA	NA	NA
598	South Carolina	2005	NA	NA	NA	NA	NA	NA	NA	NA	NA	NA	NA	NA	NA	NA	NA	NA	4270150	0.0739938914775848	0.0717860013246536	0.0656110420823097	32020	15.6	22.6	0.00350807351060212	0.0111253699287772	0.286434203386307	0.037112046033144	0.000415676273405552	0.00994438119232655	0.651460230350494	48770	10.7948703765869	6.69999980926514	15164	9832	373	4185868	-0.0781522765755653	NA	NA	29402	0.551264703273773	0.073985256254673	0.0478236228227615	0.0240576025098562	0.0157716795802116	0.00852371193468571
599	South Carolina	2006	7.32	9.6	18.9	5.02	20.84	8.04	36.67	19.82	7.24	4.51	14.99	6.27	2.98	4.55	7.99	1.9	4357847	0.0742075145244598	0.0708138644695282	0.0669397041201591	32020	15.7	22.2	0.00352903618477285	0.0114935198798776	0.284070998430252	0.0403155498206615	0.00042199736344628	0.0105981230735779	0.649570763111115	46519	10.747615814209	6.45833349227905	14332	9343	365	4275140	-0.973097860813141	0.462000012397766	NA	31183	0.554621815681458	0.0722218379378319	0.0474061816930771	0.0302369743585587	0.0193243362009525	0.00961328390985727
600	South Carolina	2007	6.59	8.48	16.79	4.64	21.72	7.88	37.64	20.9	7.62	5.02	16.53	6.48	3.23	4.64	8.26	2.21	4444110	0.0740609467029572	0.0708605349063873	0.0667150467634201	32020	15.1	21.1	0.00354806706309319	0.0118961948901415	0.281434088945389	0.0437007620930672	0.000425957055995241	0.0112924743443727	0.64770245552063	50484	10.8294115066528	5.71666669845581	14999	9739	379	4406102	-1.97131431102753	0.458999991416931	NA	32443	0.559311747550964	0.0658495053648949	0.0441211014986038	0.0270891431719065	0.02333128079772	0.0143307391554117
601	South Carolina	2008	6.7	8.67	16.24	4.89	21.49	7.05	34.66	21.18	7.38	4.41	15.84	6.37	3.12	4.56	7.93	2.14	4528996	0.0735856220126152	0.0705805420875549	0.0668613985180855	32020	15.7	21.7	0.00361647480167449	0.0122420070692897	0.27965447306633	0.0468147918581963	0.000460587732959539	0.0120386509224772	0.645173013210297	46353	10.7440414428711	7	15316	10061	381	4479234	-2.16185784339905	0.46399998664856	NA	33449	0.546807050704956	0.0621488578617573	0.0429213419556618	0.0289854910224676	0.0208312291651964	0.0139816720038652
602	South Carolina	2009	8.91	9.13	20.37	7.01	21.78	6.41	35.82	21.38	7.9	3.98	16.24	7.03	3	4.1	7.16	2.18	4589872	0.0725791454315186	0.0711433812975883	0.0663940086960793	32020	17.1	24.4	0.00361796584911644	0.0125661455094814	0.27800840139389	0.0492031164467335	0.000455132510978729	0.0127596147358418	0.643389642238617	45352	10.7222099304199	11.3249998092651	12881	8449	268	3779301	-0.482294768095016	0.462000012397766	NA	32499	0.517046868801117	0.0678949430584908	0.0445292890071869	0.029568288475275	0.0205556247383356	0.0141437677666545
603	South Carolina	2010	8.88000011444092	8.69999980926514	21.1100006103516	6.86999988555908	22.2000007629395	6.11999988555908	36.060001373291	21.8500003814697	8.05000019073486	3.88000011444092	14.5	7.48999977111816	2.83999991416931	4.01999998092651	7.03000020980835	2.00999999046326	4636290	0.0706172361969948	0.072160929441452	0.0656479671597481	32020	18.1	26	0.00362164573743939	0.0129200285300612	0.277101516723633	0.051062811166048	0.000483791984152049	0.0133921736851335	0.641418039798737	45278	10.7205762863159	11.0666666030884	14030	9134	274	4220787	-0.697285532951355	0.460999995470047	NA	32853	0.508423089981079	0.0662566497921944	0.0479705557227135	0.0306831020861864	0.0236029103398323	0.0129056945443153
604	South Carolina	2011	7.41	8.83	17.98	5.45	22.84	6.18	36.74	22.48	6.53	3.91	12.97	5.76	2.62	4.73	7.12	1.61	4673054	0.06813894957304	0.0736993402242661	0.0652318596839905	32020	18.8	27.5	0.00362140056677163	0.0134186334908009	0.276032119989395	0.0518215708434582	0.000495607382617891	0.013844907283783	0.640765786170959	42195	10.6500568389893	10.4083337783813	15689	10207	384	4678921	-2.98035764694214	0.464800000190735	NA	34220	0.517447054386139	0.069886714220047	0.0451099425554276	0.0302905756980181	0.0235838983207941	0.0134280547499657
605	South Carolina	2012	8.9	10.16	21.31	6.64	23.94	7.16	39.8	23.23	6.07	3.59	13.26	5.14	2.87	4.05	7.02	2.03	4722621	0.066303014755249	0.0746276304125786	0.0647981315851212	32020	18.3	26.8	0.00363336387090385	0.0139026613906026	0.274996668100357	0.0525805465877056	0.000501204747706652	0.0143253076821566	0.640060245990753	45783	10.73166847229	9.05833339691162	15135	9593	320	4594608	-3.47323775291443	0.468400001525879	NA	35461	0.519487619400024	0.0587146244943142	0.0402189828455448	0.0279096309095621	0.0202395729720592	0.0100199179723859
606	South Carolina	2013	8.82	10.41	21.29	6.51	22.97	6.47	38.88	22.2	5.99	3.01	11.87	5.35	2.89	3.85	7.34	2.02	4771929	0.0651134997606277	0.0743194222450256	0.0650433003902435	32020	18.5	27.3	0.00364506687037647	0.0143512189388275	0.274188280105591	0.0533318929374218	0.000538566266186535	0.0148277562111616	0.639117240905762	44465	10.7024574279785	7.48333358764648	15050	10115	362	4716123	0.127360254526138	0.466500014066696	NA	35472	0.524123072624207	0.0612042732536793	0.044085506349802	0.0259723048657179	0.0168719701468945	0.00881565269082785
607	South Carolina	2014	8.04	9.04	18.25	6.21	21.94	5.48	36.01	21.49	5.9	2.56	10.58	5.5	2.56	3.23	6.73	1.78	4832482	0.0642891153693199	0.0729863047599792	0.0665794536471367	32020	17.9	26.4	0.0036612655967474	0.0148877948522568	0.27291813492775	0.0541651248931885	0.000556442828383297	0.0152757940813899	0.638535439968109	44929	10.7128391265869	6.36666679382324	12732	8375	305	4363706	0.0179901532828808	0.468699991703033	NA	36677	0.528944313526154	0.0590405464172363	0.0427097268402576	0.0230273567140102	0.0160872377455235	0.00948210991919041
608	South Carolina	2015	NA	NA	NA	NA	NA	NA	NA	NA	NA	NA	NA	NA	NA	NA	NA	NA	NA	NA	NA	NA	NA	NA	NA	NA	NA	NA	NA	NA	NA	NA	NA	NA	6.29090881347656	NA	NA	NA	NA	-0.392387986183167	NA	NA	NA	NA	NA	NA	NA	NA	NA
609	South Dakota	2000	NA	NA	NA	NA	NA	NA	NA	NA	NA	NA	NA	NA	NA	NA	NA	NA	755844	0.0829377472400665	0.0702340677380562	0.0591656491160393	77116	NA	NA	0.0811450481414795	0.00585305970162153	0.00633860938251019	0.0145466523244977	0.000292388373054564	0.0109043661504984	0.880919873714447	50142	10.8226146697998	2.45833349227905	NA	NA	NA	NA	-0.959529221057892	NA	NA	27267	0.673738241195679	NA	NA	NA	NA	NA
610	South Dakota	2001	NA	NA	NA	NA	NA	NA	NA	NA	NA	NA	NA	NA	NA	NA	NA	NA	757972	0.0836587622761726	0.0711358711123466	0.0575482994318008	77116	NA	NA	0.0814739838242531	0.00618756376206875	0.00697255320847034	0.0165982376784086	0.00031267644953914	0.0116165243089199	0.876838445663452	53047	10.8789339065552	3.09999990463257	NA	NA	NA	NA	-1.31847059726715	NA	NA	28440	0.673088192939758	NA	NA	NA	NA	NA
611	South Dakota	2002	NA	NA	NA	NA	NA	NA	NA	NA	NA	NA	NA	NA	NA	NA	NA	NA	760020	0.0821781009435654	0.073461227118969	0.0575274340808392	77116	NA	NA	0.0820241570472717	0.00649325037375093	0.00763664115220308	0.0181639958173037	0.000359201076207682	0.0123180970549583	0.873004674911499	49838	10.8165330886841	3.20000004768372	NA	NA	NA	NA	-2.8968334197998	NA	NA	28538	0.668792903423309	NA	NA	NA	NA	NA
612	South Dakota	2003	NA	NA	NA	NA	NA	NA	NA	NA	NA	NA	NA	NA	NA	NA	NA	NA	763729	0.0809436365962029	0.0756655856966972	0.0579119026660919	77116	12.3	16.5	0.0826117619872093	0.00691475626081228	0.00816650968044996	0.0197556987404823	0.000343053630786017	0.0129600940272212	0.869248151779175	50873	10.8370876312256	3.53333330154419	NA	NA	NA	NA	-2.72463536262512	NA	NA	30941	0.665668070316315	NA	NA	NA	NA	NA
613	South Dakota	2004	NA	NA	NA	NA	NA	NA	NA	NA	NA	NA	NA	NA	NA	NA	NA	NA	770396	0.0795798525214195	0.0771655067801476	0.0590709187090397	77116	12.9	17.9	0.0830897390842438	0.00730143999680877	0.00870201829820871	0.0212501101195812	0.000377727817976847	0.0135371936485171	0.865741789340973	51521	10.8497447967529	3.71666669845581	2234	1278	151	761402	-1.64767956733704	NA	NA	32564	0.671550750732422	NA	NA	NA	NA	NA
614	South Dakota	2005	NA	NA	NA	NA	NA	NA	NA	NA	NA	NA	NA	NA	NA	NA	NA	NA	775493	0.0780535712838173	0.0772076621651649	0.0604389719665051	77116	13.6	18.3	0.0833315029740334	0.00755648361518979	0.00926378462463617	0.0226294752210379	0.000406193226808682	0.0143753718584776	0.862437188625336	52311	10.8649616241455	3.79999995231628	2271	1310	151	774216	-1.14525663852692	NA	NA	33443	0.6793252825737	0.0589048452675343	0.0356812551617622	0.0244061984121799	0.0141494078561664	0.00793990958482027
615	South Dakota	2006	6.89	9.75	16.43	4.66	28.16	11.5	51.91	25.87	10.04	6.94	23.92	7.79	2.36	4.46	6.65	1.24	783033	0.0762151777744293	0.0768332853913307	0.0617598481476307	77116	13.6	17.7	0.0836656913161278	0.0079856151714921	0.00981440115720034	0.0237640049308538	0.000369077664799988	0.0148576116189361	0.85954362154007	53341	10.8844604492188	3.11666655540466	2070	1146	141	775859	-2.85471773147583	0.439000010490417	NA	33898	0.685530483722687	0.0519718267023563	0.0356154218316078	0.029211750254035	0.0196110438555479	0.00494436407461762
616	South Dakota	2007	6.79	8.21	16.69	4.75	28.39	11.41	52.8	26.15	9.52	6.9	22.72	7.41	2.16	4	6.42	1.11	791623	0.0750155076384544	0.0736019536852837	0.0647290423512459	77116	13.2	17.5	0.084033690392971	0.00829056277871132	0.0105770044028759	0.0247921049594879	0.000406759267207235	0.0155768590047956	0.856323003768921	53001	10.8780660629272	2.82500004768372	2220	1323	142	792578	-0.655854761600494	0.423000007867813	NA	37257	0.693923771381378	0.0450190454721451	0.0375025570392609	0.0269500687718391	0.0194399710744619	0.00972477905452251
617	South Dakota	2008	6.25	8.5	16.13	4.15	28.49	10.52	53.15	26.38	9.05	6.42	22.51	6.94	2.28	4.46	6.78	1.17	799124	0.0735718086361885	0.0725707113742828	0.0662325248122215	77116	12.7	17.6	0.0844624862074852	0.00840545352548361	0.0111059108749032	0.0259997192770243	0.000409198080888018	0.0161902289837599	0.853426992893219	56739	10.9462175369263	3.09999990463257	2273	1347	142	800171	2.11973333358765	0.446000009775162	NA	40095	0.699090480804443	0.0494333058595657	0.0370335653424263	0.0323199741542339	0.0205672569572926	0.00885829888284206
618	South Dakota	2009	6.19	9.43	15.12	4.17	29.6	9.58	52.19	28.12	9.68	6.74	23.35	7.59	2.61	4.94	7.07	1.5	807067	0.0721402317285538	0.0715801790356636	0.0679807215929031	77116	14.2	18.9	0.0849111676216125	0.00926317181438208	0.0118614686653018	0.0268986336886883	0.000411366083426401	0.0171485152095556	0.849505662918091	50566	10.8310346603394	4.93333339691162	2336	1396	143	809838	2.89251375198364	0.451999992132187	NA	38661	0.68726509809494	0.0428691431879997	0.032706119120121	0.0267087332904339	0.0212892964482307	0.00960718560963869
619	South Dakota	2010	6.07000017166138	8.61999988555908	15.0299997329712	4.11999988555908	27.6800003051758	9.44999980926514	49.5200004577637	25.9599990844727	9.14000034332275	6.44000005722046	20.2600002288818	7.44000005722046	2.38000011444092	4.92999982833862	5.90999984741211	1.41999995708466	816192	0.0708926320075989	0.0704919919371605	0.0681751370429993	77116	14.6	19.4	0.0853230580687523	0.00949286483228207	0.0126024270430207	0.0276025738567114	0.000421469449065626	0.0178658943623304	0.846691727638245	49246	10.8045835494995	4.97499990463257	2411	1413	142	812168	3.96646332740784	0.44200000166893	NA	40204	0.679935574531555	0.0417770519852638	0.0404665246605873	0.0227555613964796	0.0189274344593287	0.0114091327413917
620	South Dakota	2011	5.95	8.12	14.2	4.2	27.5	9.82	49.25	25.76	8.87	5.88	17.83	7.62	2.23	4.54	5.56	1.35	824171	0.0703397691249847	0.0705569609999657	0.0678099542856216	77116	14.1	19.2	0.085135243833065	0.0102612199261785	0.0138514945283532	0.0297232009470463	0.000459856033558026	0.018213452771306	0.84235554933548	49710	10.8139610290527	4.69166660308838	2833	1441	138	821001	4.3268871307373	0.432399988174438	NA	44241	0.68333512544632	0.0468573532998562	0.0341444537043571	0.0253144185990095	0.0211036000400782	0.00788329727947712
621	South Dakota	2012	7.01	7.67	14.87	5.57	28.94	9.12	52.06	27.37	8.68	4.31	17.69	7.66	2.38	3.79	5.87	1.6	834504	0.0690625831484795	0.0717276334762573	0.0670589953660965	77116	13.6	18.5	0.0845975577831268	0.0111311627551913	0.0166098661720753	0.0326625145971775	0.000480524962767959	0.0185643211007118	0.835954070091248	50953	10.838659286499	4.25	2820	1490	143	830046	-1.74879992008209	0.433499991893768	NA	44792	0.684085369110107	0.0392692238092422	0.0331691205501556	0.0222321748733521	0.0139422109350562	0.00802125036716461
622	South Dakota	2013	6.17	6.17	13.79	4.84	26.56	6.57	45.88	25.65	7.96	3.61	16.94	6.93	2.14	2.64	5.67	1.46	845510	0.06818488240242	0.0720570981502533	0.066284254193306	77116	14	18.6	0.0840628743171692	0.0120116854086518	0.018031720072031	0.0348641648888588	0.000473087246064097	0.0191955156624317	0.831360936164856	55344	10.9213237762451	3.75	2652	1429	131	840617	-0.0114362789317966	0.442699998617172	NA	44772	0.681920945644379	0.0420270003378391	0.0279204361140728	0.0249331630766392	0.0112761985510588	0.00781518779695034
623	South Dakota	2014	5.82	6.37	14.14	4.28	25.6	6.42	44.74	24.62	7.65	3.01	15.46	6.85	2.2	2.89	6.21	1.4	853175	0.0677739009261131	0.072314590215683	0.0654719173908234	77116	14.1	18.4	0.0834963545203209	0.0123210363090038	0.0178228374570608	0.0357921868562698	0.000473525375127792	0.0197228007018566	0.830371260643005	53053	10.8790464401245	3.375	2913	1560	141	850827	2.66062307357788	0.446799993515015	NA	45279	0.68498021364212	0.0413663201034069	0.0302892588078976	0.0228417664766312	0.0166559536010027	0.0067777861841023
624	South Dakota	2015	NA	NA	NA	NA	NA	NA	NA	NA	NA	NA	NA	NA	NA	NA	NA	NA	NA	NA	NA	NA	NA	NA	NA	NA	NA	NA	NA	NA	NA	NA	NA	NA	3.51818180084229	NA	NA	NA	NA	0.626718878746033	NA	NA	NA	NA	NA	NA	NA	NA	NA
625	Tennessee	2000	NA	NA	NA	NA	NA	NA	NA	NA	NA	NA	NA	NA	NA	NA	NA	NA	5703719	0.0695675909519196	0.0683175325393677	0.0702846720814705	42144	NA	NA	0.0024722465313971	0.0101794982329011	0.163843795657158	0.0220158118754625	0.000331888732034713	0.00812347140163183	0.793033301830292	46872	10.7551755905151	3.83333349227905	NA	NA	NA	NA	-1.56810474395752	NA	2.96	27503	0.607281506061554	NA	NA	NA	NA	NA
626	Tennessee	2001	NA	NA	NA	NA	NA	NA	NA	NA	NA	NA	NA	NA	NA	NA	NA	NA	5750789	0.0684224367141724	0.0704498142004013	0.0671707838773727	42144	NA	NA	0.00252834870480001	0.0105380322784185	0.164464220404625	0.0241773780435324	0.000352473376551643	0.00868524331599474	0.789254307746887	47848	10.7757844924927	4.59166669845581	NA	NA	NA	NA	-0.354588150978088	NA	1.09	28147	0.596043765544891	NA	NA	NA	NA	NA
627	Tennessee	2002	NA	NA	NA	NA	NA	NA	NA	NA	NA	NA	NA	NA	NA	NA	NA	NA	5795918	0.0678522363305092	0.0710401684045792	0.0654783248901367	42144	NA	NA	0.00255058822222054	0.0110287964344025	0.165094465017319	0.0263858120888472	0.000366292282706127	0.00920665170997381	0.785367369651794	48729	10.7940292358398	5.19166660308838	NA	NA	NA	NA	0.739061892032623	NA	0.84	28613	0.588987469673157	NA	NA	NA	NA	NA
628	Tennessee	2003	NA	NA	NA	NA	NA	NA	NA	NA	NA	NA	NA	NA	NA	NA	NA	NA	5847812	0.0677986890077591	0.0705244988203049	0.0649490803480148	42144	13.5	19.2	0.00256369379349053	0.0115408981218934	0.16550874710083	0.0285578612238169	0.000366974854841828	0.00973509438335896	0.781726717948914	48299	10.7851657867432	5.64166688919067	NA	NA	NA	NA	2.1550612449646	NA	0.61	29454	0.588213324546814	NA	NA	NA	NA	NA
629	Tennessee	2004	NA	NA	NA	NA	NA	NA	NA	NA	NA	NA	NA	NA	NA	NA	NA	NA	5910809	0.0684246420860291	0.0701345652341843	0.0658539310097694	42144	15	20.1	0.00259287678636611	0.0120697524398565	0.16587932407856	0.0311217978596687	0.00038607235183008	0.0102571407333016	0.777693033218384	47717	10.773042678833	5.35833311080933	24189	13946	443	5898401	1.53676581382751	NA	0.57	30925	0.595531165599823	NA	NA	NA	NA	NA
630	Tennessee	2005	NA	NA	NA	NA	NA	NA	NA	NA	NA	NA	NA	NA	NA	NA	NA	NA	5991057	0.0692153349518776	0.0692567303776741	0.0667448192834854	42144	15.6	21.8	0.00260137743316591	0.0125615559518337	0.165845185518265	0.0340540893375874	0.000401431665522978	0.0108031015843153	0.773733258247375	47771	10.7741737365723	5.53333330154419	24188	13680	445	5958488	0.0462845005095005	NA	0.45	31695	0.598557829856873	0.067013643682003	0.0454345270991325	0.024429764598608	0.0140017662197351	0.00762088317424059
631	Tennessee	2006	8.83	10.21	22.14	6.47	20.54	7.92	39.66	18.98	6.79	4.84	16.48	5.43	3.05	4.94	9.55	1.74	6088766	0.0696921199560165	0.0670917555689812	0.0681473091244698	42144	16.1	22.6	0.00260348315350711	0.0130336750298738	0.166092932224274	0.0367752686142921	0.000416012044297531	0.0113875288516283	0.769691109657288	47782	10.7744045257568	5.20833349227905	24121	13587	450	6034250	-1.03827917575836	0.467999994754791	0.42	33072	0.600531697273254	0.0659923702478409	0.0498155243694782	0.027756879106164	0.0186929274350405	0.00857176631689072
632	Tennessee	2007	8.79	9.72	21.28	6.71	19.15	8.38	37.04	17.69	7.49	5.5	18	6.08	2.97	4.53	8.77	1.87	6175727	0.0700008273124695	0.0670892670750618	0.0685839876532555	42144	15.8	22.5	0.00262770685367286	0.013453315012157	0.165616452693939	0.0397834926843643	0.000434118934208527	0.011989033780992	0.766095876693726	47037	10.7586898803711	4.74166679382324	24698	13898	446	6150558	-3.24654364585876	0.470999985933304	0.51	34227	0.602203249931335	0.0612867102026939	0.0460032448172569	0.0290908794850111	0.0209032036364079	0.0109146861359477
633	Tennessee	2008	8.27	8.83	20.36	6.35	18.79	7.99	34.31	17.75	6.69	4.42	15.84	5.57	2.85	4.13	8.25	1.86	6247411	0.0700200423598289	0.0661342740058899	0.0676733106374741	42144	15.5	21.8	0.00260219792835414	0.0137719446793199	0.165295198559761	0.0420274883508682	0.000423055258579552	0.0126149859279394	0.763265132904053	43656	10.6840963363647	6.79166650772095	25067	14016	449	6209570	-2.62599492073059	0.470999985933304	NA	35307	0.591587483882904	0.0567983575165272	0.0448793545365334	0.0300404615700245	0.0221306011080742	0.0115189533680677
634	Tennessee	2009	7.48	7.97	19.62	5.55	18.75	7.19	33.46	17.9	6.18	3.28	14.18	5.3	2.33	3.75	6.4	1.53	6306019	0.0694928094744682	0.0668358281254768	0.0667920634150505	42144	17.2	24	0.00261512049473822	0.0141605976969004	0.165459543466568	0.0441796965897083	0.000460988143458962	0.0132375117391348	0.759886562824249	44708	10.7079076766968	10.6000003814697	25407	14385	454	6293243	0.528441309928894	0.467000007629395	NA	34468	0.562335610389709	0.0650101006031036	0.0480260848999023	0.0313097387552261	0.0221955589950085	0.00918528530746698
635	Tennessee	2010	7.07000017166138	8.3100004196167	17.6000003814697	5.26999998092651	17.5699996948242	6.67000007629395	31.8500003814697	16.6299991607666	6.3899998664856	3.70000004768372	14	5.51000022888184	2.59999990463257	4.05000019073486	6.51999998092651	1.80999994277954	6356628	0.0684430450201035	0.0672988891601562	0.0656417235732079	42144	17.8	25.9	0.00258879386819899	0.0145371099933982	0.165869072079659	0.0458552874624729	0.000451182597316802	0.0137465968728065	0.756951928138733	41905	10.6431608200073	9.64166641235352	25671	14474	453	6341016	0.142433270812035	0.467999994754791	0.19	35601	0.555354654788971	0.0603729411959648	0.0501076951622963	0.0307703278958797	0.0196422040462494	0.010369723662734
636	Tennessee	2011	7.62	8.92	18.75	5.65	18.44	6.21	33	17.54	6.12	3.71	13.52	5.2	2.9	4.65	8.66	1.76	6398389	0.0668258816003799	0.0689537599682808	0.0651962533593178	42144	18.4	26.5	0.00260174856521189	0.0151244318112731	0.166426420211792	0.0469205603003502	0.000468242855276912	0.0142171727493405	0.754241406917572	44506	10.7033796310425	8.85833358764648	25784	14594	453	6399226	0.539354085922241	0.475600004196167	0.19	37323	0.563315987586975	0.0622875317931175	0.0456925183534622	0.030034514144063	0.0201395954936743	0.00946167390793562
637	Tennessee	2012	7.13	8.46	18.03	5.17	18.04	6.46	31.57	17.21	5.79	3.28	12.22	5.04	2.81	3.47	8.61	1.78	6455177	0.0654793828725815	0.0707786977291107	0.0649316012859344	42144	18	26.1	0.00261789886280894	0.0156943798065186	0.167232438921928	0.0483472421765327	0.000495726126246154	0.0146968858316541	0.75091540813446	44333	10.6994848251343	7.80000019073486	26268	14842	445	6445821	-0.574007928371429	0.473199993371964	0.19	39137	0.565178751945496	0.059322040528059	0.0431778691709042	0.0273131225258112	0.016894144937396	0.00895814225077629
638	Tennessee	2013	7.16	8.23	17.65	5.31	16.91	6.06	29.58	16.12	5.57	3.1	11.62	4.87	2.49	3.32	6.98	1.65	6497269	0.0644352287054062	0.0712151527404785	0.0647972226142883	42144	17.8	26.5	0.00263603054918349	0.0162003450095654	0.167644903063774	0.0491580367088318	0.000507136166561395	0.015153905376792	0.74869966506958	43194	10.6734571456909	7.63333320617676	26564	15002	452	6489858	1.59701728820801	0.478300005197525	0.14	39312	0.569789230823517	0.0531894601881504	0.040424469858408	0.023599648848176	0.0161614362150431	0.00721935834735632
639	Tennessee	2014	7.23	7.45	16.89	5.6	17.95	5.15	31.18	17.29	5.38	2.49	11.5	4.72	2.3	3.27	5.9	1.58	6549352	0.0640686303377151	0.0712020024657249	0.0659715682268143	42144	18.2	25.9	0.0026784329675138	0.0167150888592005	0.167923331260681	0.0502307713031769	0.000530128774698824	0.0155383311212063	0.746383905410767	43716	10.6854696273804	6.56666660308838	26709	15211	454	6544147	0.813359260559082	0.481099992990494	0.14	40457	0.57622617483139	0.0556118041276932	0.0406847111880779	0.0244283601641655	0.0157068762928247	0.00833378173410892
640	Tennessee	2015	NA	NA	NA	NA	NA	NA	NA	NA	NA	NA	NA	NA	NA	NA	NA	NA	NA	NA	NA	NA	NA	NA	NA	NA	NA	NA	NA	NA	NA	NA	NA	NA	5.94545459747314	NA	NA	NA	NA	0.354569911956787	NA	NA	NA	NA	NA	NA	NA	NA	NA
641	Texas	2000	NA	NA	NA	NA	NA	NA	NA	NA	NA	NA	NA	NA	NA	NA	NA	NA	20944500	0.0785374715924263	0.0740741938352585	0.0758141279220581	268596	NA	NA	0.00335610774345696	0.0274457260966301	0.11388536542654	0.32179656624794	0.000541192188393325	0.00809334218502045	0.524881660938263	53076	10.8794803619385	4.27500009536743	NA	NA	NA	NA	-1.80639815330505	NA	2.84	28365	0.579586625099182	NA	NA	NA	NA	NA
642	Texas	2001	NA	NA	NA	NA	NA	NA	NA	NA	NA	NA	NA	NA	NA	NA	NA	NA	21319622	0.0780326724052429	0.0756305158138275	0.0738876163959503	268596	NA	NA	0.00337613862939179	0.0286672059446573	0.1138816177845	0.327726483345032	0.000561642227694392	0.00847242958843708	0.517314493656158	54637	10.9084663391113	4.96666669845581	NA	NA	NA	NA	0.617555379867554	NA	1.01	29717	0.57625287771225	NA	NA	NA	NA	NA
643	Texas	2002	NA	NA	NA	NA	NA	NA	NA	NA	NA	NA	NA	NA	NA	NA	NA	NA	21690324	0.0774194076657295	0.0769774094223976	0.0726655796170235	268596	NA	NA	0.00337551441043615	0.0298662204295397	0.113757222890854	0.33401295542717	0.000583117129281163	0.00883149541914463	0.509573519229889	52833	10.8748912811279	6.375	NA	NA	NA	NA	0.365512639284134	NA	1.05	29327	0.567240953445435	NA	NA	NA	NA	NA
644	Texas	2003	NA	NA	NA	NA	NA	NA	NA	NA	NA	NA	NA	NA	NA	NA	NA	NA	22030932	0.0768772289156914	0.0776293501257896	0.0716193914413452	268596	16.2	22.8	0.00336023001000285	0.0309490319341421	0.113518983125687	0.340366303920746	0.000599248392973095	0.00916593056172132	0.502040207386017	50549	10.8306980133057	6.69999980926514	NA	NA	NA	NA	0.0491382628679276	NA	0.79	30010	0.562251627445221	NA	NA	NA	NA	NA
645	Texas	2004	NA	NA	NA	NA	NA	NA	NA	NA	NA	NA	NA	NA	NA	NA	NA	NA	22394024	0.076581098139286	0.0774785280227661	0.071552038192749	268596	16.2	22.7	0.00335142994299531	0.031915657222271	0.113416865468025	0.346074253320694	0.000616682402323931	0.00950083788484335	0.495124220848083	51884	10.8567657470703	5.93333339691162	79415	44001	996	22478824	1.86020171642303	NA	0.56	31077	0.564357876777649	NA	NA	NA	NA	NA
646	Texas	2005	NA	NA	NA	NA	NA	NA	NA	NA	NA	NA	NA	NA	NA	NA	NA	NA	22778124	0.0764611661434174	0.0766924023628235	0.0721041411161423	268596	17.5	24.7	0.00333477859385312	0.0329751931130886	0.113387785851955	0.351686000823975	0.000637673249002546	0.00986288394778967	0.488115668296814	50215	10.8240690231323	5.375	80720	44446	1003	22763951	1.21426260471344	NA	0.51	33330	0.572519898414612	0.0615166909992695	0.0426188223063946	0.0290470346808434	0.0216788593679667	0.0131295751780272
647	Texas	2006	6.77	8.72	16.64	4.53	24.07	9.86	41.02	22.91	7.94	4.99	16.05	6.8	2.77	4.26	7.25	1.66	23359580	0.0763555690646172	0.0755019560456276	0.0729686915874481	268596	16.9	23.8	0.00331029063090682	0.0340726152062416	0.116263389587402	0.355657428503036	0.000653778901323676	0.0102644823491573	0.47977802157402	50851	10.8366546630859	4.88333320617676	81462	44192	981	23183189	-2.17602944374084	0.474000006914139	0.47	35554	0.578859031200409	0.0610219910740852	0.044455636292696	0.0311059225350618	0.025689484551549	0.0153737869113684
648	Texas	2007	6.62	8.97	14.76	4.7	22.87	9.05	39.26	21.78	7.24	5.01	14.73	6.13	2.75	4.56	6.53	1.75	23831984	0.0762197971343994	0.0741080120205879	0.0737816467881203	268596	16.3	23.1	0.00328654982149601	0.035288292914629	0.11565151065588	0.361626207828522	0.000679674849379808	0.0106699047610164	0.472797811031342	52584	10.8701667785645	4.27500009536743	84403	45425	995	23413736	2.39511632919312	0.47299998998642	0.33	36992	0.589317917823792	0.0527966804802418	0.0415077731013298	0.0311143025755882	0.0248775407671928	0.0158688314259052
649	Texas	2008	6.26	8.65	14.9	4.27	23.19	8.95	39	22.3	6.89	4.87	14.86	5.68	2.71	4.79	6.86	1.61	24309040	0.0759617835283279	0.073126457631588	0.0744625851511955	268596	15.8	22.5	0.00327503681182861	0.0364206880331039	0.115314669907093	0.367241978645325	0.000701426295563579	0.011071396060288	0.465974748134613	51120	10.8419313430786	4.84999990463257	87479	46909	1004	24229899	-0.591834783554077	0.474000006914139	0.27	39892	0.592795729637146	0.0495944730937481	0.0394374467432499	0.0308484118431807	0.0261992961168289	0.0162477977573872
650	Texas	2009	6.65	8.42	17.02	4.45	24.23	8.49	38.98	23.74	6.98	4.63	14.76	5.85	2.73	4.43	7.04	1.67	24801760	0.0755820944905281	0.0724891275167465	0.0742586031556129	268596	17.1	24.3	0.00324864033609629	0.0374655276536942	0.115257665514946	0.372550427913666	0.000719908566679806	0.0114552760496736	0.459302604198456	52385	10.8663759231567	7.61666679382324	89867	48579	1010	24590665	-1.11687839031219	0.474000006914139	0.27	37037	0.574832856655121	0.0498825162649155	0.0386290326714516	0.0292662773281336	0.024033360183239	0.0155623788014054
651	Texas	2010	7.32000017166138	9.09000015258789	17.9799995422363	5.03000020980835	23.9799995422363	7.78999996185303	39.5499992370605	23.3400001525879	6.90999984741211	4.57999992370605	14.7399997711182	5.76000022888184	2.61999988555908	4.34999990463257	6.57000017166138	1.62000000476837	25245716	0.0745770037174225	0.0724550634622574	0.0736492052674294	268596	17.9	25.7	0.0032331426627934	0.0384953618049622	0.115333981812	0.376932233572006	0.000737709342502058	0.0118379294872284	0.453429669141769	51324	10.8459138870239	8.10000038146973	89897	48620	1011	25006973	1.24617171287537	0.46900001168251	0.26	38282	0.566078186035156	0.0489745326340199	0.0401436649262905	0.0300115663558245	0.0262510385364294	0.0161945801228285
652	Texas	2011	7.15	9.06	17.4	4.92	24.05	6.87	39.5	23.6	6.58	3.72	14.17	5.55	2.54	4.35	6.24	1.57	25657476	0.0733021423220634	0.0731281936168671	0.0731946900486946	268596	18.5	26.6	0.00324209593236446	0.0396972000598907	0.115528434514999	0.379772186279297	0.000758765207137913	0.0122707318514585	0.448730617761612	51630	10.8518581390381	7.65000009536743	89839	49119	1023	25494380	-3.28507494926453	0.477100014686584	0.26	41235	0.573679983615875	0.0491705983877182	0.0389607436954975	0.028314296156168	0.0244238376617432	0.0150616299360991
653	Texas	2012	7.05	8.97	16.91	4.91	23.55	6.76	37.08	23.45	6.51	3.51	14.18	5.5	2.38	4.36	5.84	1.44	26094422	0.072111964225769	0.0741898417472839	0.0728779137134552	268596	17.9	25.8	0.00326069677248597	0.0409280583262444	0.116151988506317	0.381652355194092	0.000767980236560106	0.01267328299582	0.444565623998642	53542	10.8882217407227	6.61666679382324	72877	40996	984	23778955	-1.79534506797791	0.476700007915497	NA	43505	0.579684197902679	0.0456380434334278	0.0362595580518246	0.0267414003610611	0.0210578385740519	0.0125500513240695
654	Texas	2013	7.17	7.81	16.57	5.31	22.39	6.38	35.22	22.3	6.67	3.08	13.12	5.99	2.2	3.63	5.82	1.31	26505636	0.071344368159771	0.0744392946362495	0.0725297778844833	268596	17.5	25	0.00327247381210327	0.04227489605546	0.116685785353184	0.384182661771774	0.000787455181125551	0.0130446599796414	0.439752101898193	53895	10.8947925567627	6.02500009536743	78457	41008	982	22415430	-1.77822434902191	0.480699986219406	NA	43807	0.587175488471985	0.0432651042938232	0.0329194217920303	0.0232379995286465	0.0195462480187416	0.0117892362177372
655	Texas	2014	7.59	8.37	17.36	5.65	22.29	5.79	34.44	22.4	6.5	2.82	11.6	6.08	2.16	3.34	5.42	1.39	26956958	0.0706720724701881	0.0742131993174553	0.0730026736855507	268596	17.2	24.5	0.00328445807099342	0.0436774045228958	0.11729109287262	0.386220872402191	0.000808956276159734	0.0133908651769161	0.435326337814331	53875	10.8944215774536	5.00833320617676	60056	33986	763	19082328	-1.26430881023407	0.482699990272522	NA	45669	0.592864215373993	0.0439627394080162	0.0319670923054218	0.0222895983606577	0.0187756065279245	0.0122873317450285
656	Texas	2015	NA	NA	NA	NA	NA	NA	NA	NA	NA	NA	NA	NA	NA	NA	NA	NA	NA	NA	NA	NA	NA	NA	NA	NA	NA	NA	NA	NA	NA	NA	NA	NA	4.28181791305542	NA	NA	NA	NA	1.28705310821533	NA	NA	NA	NA	NA	NA	NA	NA	NA
657	Utah	2000	NA	NA	NA	NA	NA	NA	NA	NA	NA	NA	NA	NA	NA	NA	NA	NA	2244502	0.0971026122570038	0.101047359406948	0.0793334096670151	84897	NA	NA	0.012010682374239	0.0169636737555265	0.00739896856248379	0.0910473689436913	0.00688883336260915	0.0112180784344673	0.854472398757935	65367	11.0877723693848	3.34166669845581	NA	NA	NA	NA	-1.45152044296265	NA	NA	24781	0.613391757011414	NA	NA	NA	NA	NA
658	Utah	2001	NA	NA	NA	NA	NA	NA	NA	NA	NA	NA	NA	NA	NA	NA	NA	NA	2283715	0.0944408550858498	0.103359654545784	0.077960692346096	84897	NA	NA	0.0116266701370478	0.017316959798336	0.00770061044022441	0.095304362475872	0.00709063978865743	0.0118893999606371	0.849071383476257	63305	11.0557193756104	4.41666650772095	NA	NA	NA	NA	-1.39260375499725	NA	NA	25712	0.606468379497528	NA	NA	NA	NA	NA
659	Utah	2002	NA	NA	NA	NA	NA	NA	NA	NA	NA	NA	NA	NA	NA	NA	NA	NA	2324815	0.0913212448358536	0.104688763618469	0.0783344060182571	84897	NA	NA	0.0114215537905693	0.0176336616277695	0.00792923290282488	0.0994104892015457	0.00725391041487455	0.0124637875705957	0.843887388706207	62982	11.0506038665771	5.80833339691162	NA	NA	NA	NA	-2.22864580154419	NA	NA	25960	0.597518503665924	NA	NA	NA	NA	NA
660	Utah	2003	NA	NA	NA	NA	NA	NA	NA	NA	NA	NA	NA	NA	NA	NA	NA	NA	2360137	0.0885876566171646	0.103568561375141	0.0796949490904808	84897	10	12.5	0.0111018978059292	0.0179209932684898	0.00799656938761473	0.10298004001379	0.00745719438418746	0.0130399214103818	0.839503407478333	63427	11.0576448440552	5.65000009536743	NA	NA	NA	NA	-0.948792099952698	NA	NA	26316	0.593316376209259	NA	NA	NA	NA	NA
661	Utah	2004	NA	NA	NA	NA	NA	NA	NA	NA	NA	NA	NA	NA	NA	NA	NA	NA	2401580	0.0865854993462563	0.100552134215832	0.0814068242907524	84897	10.3	12.4	0.0107937278226018	0.0182338301092386	0.00818960834294558	0.106123469769955	0.00762248178943992	0.0135198496282101	0.835517048835754	63758	11.0628499984741	4.97499990463257	7062	4193	123	2373842	0.273001283407211	NA	NA	27545	0.604511201381683	NA	NA	NA	NA	NA
662	Utah	2005	NA	NA	NA	NA	NA	NA	NA	NA	NA	NA	NA	NA	NA	NA	NA	NA	2457719	0.0851952582597733	0.0976946502923965	0.081619992852211	84897	10.5	11.7	0.0106057692319155	0.0184333529323339	0.00842081662267447	0.109641909599304	0.00779137061908841	0.0140150273218751	0.83109176158905	66448	11.1041746139526	4	7283	4268	126	2468942	2.25080943107605	NA	NA	29398	0.61653345823288	0.0401513278484344	0.0520185530185699	0.0510424561798573	0.033604022115469	0.0110641233623028
663	Utah	2006	6.73	8.02	13	4.82	17.22	7.98	28.36	15.79	7.39	5.07	15.09	5.71	3.07	4.6	7.43	1.62	2525507	0.0837859511375427	0.0933955013751984	0.084662601351738	84897	10.7	12.3	0.0104303807020187	0.018757026642561	0.00879625324159861	0.113806061446667	0.00791247095912695	0.014592713676393	0.825705111026764	64145	11.0689010620117	2.90833330154419	7502	4172	129	2549402	-0.321334362030029	0.409999996423721	NA	31786	0.629717111587524	0.0398278683423996	0.0479197278618813	0.0517242662608624	0.0394937284290791	0.0171284042298794
664	Utah	2007	6.19	7.18	12.61	4.34	15.61	6.44	25.84	14.49	6.54	4.33	12.75	5.29	2.83	4.43	6.88	1.49	2597746	0.0828264206647873	0.0892331302165985	0.0860403627157211	84897	9.8	11.3	0.0103439670056105	0.0189237128943205	0.00906131695955992	0.119203723967075	0.00814629253000021	0.0152563033625484	0.819064676761627	61121	11.0206108093262	2.60833334922791	7827	4315	131	2644187	-2.10977220535278	0.409000009298325	NA	33643	0.643926322460175	0.0334710069000721	0.0431822538375854	0.0461631454527378	0.0489692576229572	0.0237082801759243
665	Utah	2008	6.25	8.31	12.91	4.21	15.19	6.03	23.88	14.52	6.48	4.14	12.74	5.29	3.04	5.05	7.09	1.67	2663029	0.0819942280650139	0.0859506204724312	0.0856212973594666	84897	9.7	10.9	0.0101245613768697	0.0192787982523441	0.00920155178755522	0.124193914234638	0.00840133521705866	0.0158030577003956	0.812996804714203	68765	11.1384506225586	3.61666655540466	7719	4362	131	2735255	-0.284388720989227	0.41100001335144	NA	34512	0.632364869117737	0.0350543856620789	0.0380851365625858	0.045513927936554	0.0531510896980762	0.0309969987720251
666	Utah	2009	6.23	8.16	13.12	4.19	14.04	5.53	23.75	13.05	6.07	3.31	12.42	4.96	2.95	4.6	7.48	1.54	2723421	0.0807965397834778	0.0835482254624367	0.0840127170085907	84897	11.7	12.9	0.00999404769390821	0.0196502860635519	0.00950495712459087	0.127627342939377	0.00859029870480299	0.0163838062435389	0.808249235153198	64541	11.0750560760498	7.49166679382324	7830	4430	133	2783798	-0.966925501823425	0.414000004529953	NA	32428	0.598276197910309	0.0370897725224495	0.0390697941184044	0.0488806925714016	0.0524259619414806	0.0274515077471733
667	Utah	2010	5.59999990463257	6.8899998664856	12.1400003433228	3.79999995231628	13.2299995422363	5.65999984741211	23.5799999237061	11.9499998092651	5.71000003814697	4	11.5299997329712	4.57999992370605	2.97000002861023	4.73000001907349	7.23999977111816	1.62000000476837	2774346	0.0794349387288094	0.0821487307548523	0.0824727714061737	84897	13.3	15.9	0.00980627536773682	0.0199531707912683	0.00956225395202637	0.129910975694656	0.00876134447753429	0.0169798582792282	0.805026113986969	61569	11.0279140472412	7.84999990463257	6987	4499	135	2763885	0.401497066020966	0.418999999761581	NA	32614	0.58074551820755	0.0349694602191448	0.0425044745206833	0.0471350252628326	0.0503178872168064	0.0229732114821672
668	Utah	2011	4.96	5.94	10.51	3.49	14.17	5.25	22.95	13.57	4.59	3.72	10.13	3.42	2.78	4.51	6.32	1.64	2815324	0.0775580331683159	0.083091676235199	0.0793521478772163	84897	13.6	16.2	0.00972499046474695	0.0206164550036192	0.00974275078624487	0.131431415677071	0.00875742919743061	0.0174019038677216	0.802325069904327	58415	10.9753284454346	6.69166660308838	6965	4475	135	2808993	3.51704049110413	0.424899995326996	NA	34415	0.587462067604065	0.0348067805171013	0.0410561226308346	0.0469220913946629	0.047242134809494	0.0194276981055737
669	Utah	2012	6.01	6.73	13.05	4.25	15.83	5.5	24.24	15.65	4.76	2.7	10.63	3.77	2.89	3.99	6.55	1.85	2855194	0.0767751708626747	0.0844306871294975	0.0757640302181244	84897	13	15.5	0.00961931142956018	0.0212461911141872	0.0100889820605516	0.132621109485626	0.00885053724050522	0.0178793463855982	0.799694538116455	60157	11.0047130584717	5.34999990463257	7042	4576	137	2855287	-0.395359635353088	0.424400001764297	NA	35995	0.593549847602844	0.0378847159445286	0.0392512604594231	0.0439682863652706	0.0373130924999714	0.020146457478404
670	Utah	2013	6.98	7.33	14.2	5.26	16.25	5.85	26.16	15.78	5.36	2.67	11.45	4.43	2.88	3.73	6.97	1.79	2902787	0.0770042687654495	0.0847206488251686	0.0733712092041969	84897	12.6	14.6	0.0096421130001545	0.021951662376523	0.0103596989065409	0.134152114391327	0.00898446887731552	0.0183664876967669	0.796543478965759	63997	11.0665912628174	4.43333339691162	4776	2981	101	2156475	-0.0962356105446815	0.425900012254715	NA	36542	0.59980183839798	0.0351749621331692	0.0370582826435566	0.0346602201461792	0.03681480884552	0.0168998576700687
671	Utah	2014	7.31	7.12	14.43	5.71	15.91	5.16	26.08	15.45	5.44	2.47	11.33	4.61	2.68	3.56	6.13	1.74	2942902	0.076937660574913	0.084133617579937	0.0726330652832985	84897	11.8	13.4	0.009712521918118	0.02271125651896	0.010551149956882	0.135498911142349	0.00909612327814102	0.0189917981624603	0.793438255786896	63383	11.0569505691528	3.71666669845581	7018	4545	136	2935672	-1.00930070877075	0.428299993276596	NA	37664	0.60662704706192	0.0300467126071453	0.0324738398194313	0.0329083055257797	0.0373041369020939	0.0174047499895096
672	Utah	2015	NA	NA	NA	NA	NA	NA	NA	NA	NA	NA	NA	NA	NA	NA	NA	NA	NA	NA	NA	NA	NA	NA	NA	NA	NA	NA	NA	NA	NA	NA	NA	NA	3.50909090042114	NA	NA	NA	NA	-0.848138153553009	NA	NA	NA	NA	NA	NA	NA	NA	NA
673	Vermont	2000	NA	NA	NA	NA	NA	NA	NA	NA	NA	NA	NA	NA	NA	NA	NA	NA	609618	0.0753078162670135	0.0623898915946484	0.0555134527385235	9616	NA	NA	0.0038942419923842	0.00885144434869289	0.0049867294728756	0.00911390408873558	0.000205046439077705	0.00979629904031754	0.963152348995209	54430	10.904670715332	2.79166674613953	NA	NA	NA	NA	1.51228535175323	NA	2.75	28556	0.657136082649231	NA	NA	NA	NA	NA
674	Vermont	2001	NA	NA	NA	NA	NA	NA	NA	NA	NA	NA	NA	NA	NA	NA	NA	NA	612223	0.0776400119066238	0.0630946531891823	0.0525413118302822	9616	NA	NA	0.00391360651701689	0.00935933459550142	0.00548656284809113	0.00997022353112698	0.000217241104110144	0.0101498961448669	0.960903108119965	54549	10.9068546295166	3.31666660308838	NA	NA	NA	NA	-1.44500255584717	NA	2.24	29968	0.659150362014771	NA	NA	NA	NA	NA
675	Vermont	2002	NA	NA	NA	NA	NA	NA	NA	NA	NA	NA	NA	NA	NA	NA	NA	NA	615442	0.07878727465868	0.0644626170396805	0.0512899681925774	9616	NA	NA	0.00381189445033669	0.00993919838219881	0.00585270440205932	0.0106866285204887	0.000206355762202293	0.0107191251590848	0.958784103393555	56584	10.9434814453125	4.00833320617676	NA	NA	NA	NA	-0.231843158602715	NA	2.19	30567	0.65794175863266	NA	NA	NA	NA	NA
676	Vermont	2003	NA	NA	NA	NA	NA	NA	NA	NA	NA	NA	NA	NA	NA	NA	NA	NA	617858	0.0787899494171143	0.0670801401138306	0.0504857115447521	9616	9.2	11.9	0.00369502371177077	0.0103551298379898	0.00638010678812861	0.0112129328772426	0.000224970790441148	0.0112355910241604	0.956896245479584	55685	10.9274663925171	4.30000019073486	NA	NA	NA	NA	0.253402769565582	NA	2	31779	0.656239807605743	NA	NA	NA	NA	NA
677	Vermont	2004	NA	NA	NA	NA	NA	NA	NA	NA	NA	NA	NA	NA	NA	NA	NA	NA	619920	0.0789472833275795	0.0689976140856743	0.0499935485422611	9616	8.7	10.6	0.00369563815183938	0.0106400828808546	0.00689927721396089	0.0118466895073652	0.00021131758694537	0.0117611950263381	0.954945802688599	59319	10.9906845092773	3.66666674613953	1409	988	64	371894	1.4359792470932	NA	1.72	33652	0.665550410747528	NA	NA	NA	NA	NA
678	Vermont	2005	NA	NA	NA	NA	NA	NA	NA	NA	NA	NA	NA	NA	NA	NA	NA	NA	621215	0.0788905620574951	0.0705472305417061	0.0501356199383736	9616	10.4	12.8	0.00357203232124448	0.0110831195488572	0.00738874636590481	0.0124819912016392	0.000225364812649786	0.0123725282028317	0.952876210212708	61467	11.026255607605	3.49166679382324	1562	1066	69	371547	1.7805061340332	NA	1.34	34347	0.671535611152649	0.0688837543129921	0.050646036863327	0.0389390140771866	0.0342971980571747	0.0138531094416976
679	Vermont	2006	11.19	12.73	30.99	7.62	26.08	12.86	53.11	23.13	8.79	6.55	23.44	6.57	3.17	5.17	11.73	1.45	622892	0.0786139518022537	0.0712820217013359	0.0513170808553696	9616	10.2	12.6	0.00354475574567914	0.011597516015172	0.00804954953491688	0.0130632594227791	0.000227968892431818	0.0129107451066375	0.950606226921082	61036	11.0192193984985	3.68333339691162	1567	1072	69	372588	3.31650924682617	0.419999986886978	1.29	36597	0.675582587718964	0.0672752633690834	0.0527918748557568	0.0509834215044975	0.0406173169612885	0.0167922209948301
680	Vermont	2007	11.47	12.84	30.79	8.09	25.53	12.95	54.21	22.3	8.3	5.97	21.35	6.42	2.94	4.66	10.49	1.47	623481	0.0778050944209099	0.0707046389579773	0.053069781512022	9616	10.1	12.4	0.00342753017321229	0.012151132337749	0.00841725710779428	0.0136203030124307	0.000242188616539352	0.0134711405262351	0.948670446872711	54111	10.89879322052	4.02500009536743	1481	1019	63	342945	2.9061222076416	0.428000003099442	0.99	38460	0.681942164897919	0.0672935321927071	0.0592089630663395	0.0475730448961258	0.0512985996901989	0.024008234962821
681	Vermont	2008	11.6	13.06	30.69	8.32	25.36	12.62	53.33	22.31	7.47	5.49	19.45	5.75	2.8	4.56	9.53	1.49	624151	0.0767330378293991	0.0698276534676552	0.0546790771186352	9616	10.4	12.8	0.00341583997942507	0.0121284751221538	0.00900102686136961	0.0142962196841836	0.000227509051910602	0.0140078281983733	0.946923077106476	55756	10.9287405014038	4.70833349227905	1299	874	43	271869	4.10286331176758	0.433999985456467	0.88	40111	0.680429875850677	0.0593073219060898	0.057379212230444	0.0466226115822792	0.0560831390321255	0.0257214400917292
682	Vermont	2009	12.32	11.92	32.77	9.03	26.08	10.88	51.99	23.58	7.84	4.92	20.15	6.16	3.07	4.16	10.12	1.79	624817	0.0748971328139305	0.0700845196843147	0.0562100596725941	9616	11.5	14	0.00339459395036101	0.0125988889485598	0.00972284656018019	0.014842745848	0.000233668411965482	0.0146858999505639	0.944521367549896	57729	10.9635152816772	6.59999990463257	1419	976	52	303744	2.77220392227173	0.428000003099442	0.59	39268	0.664220094680786	0.0583428665995598	0.0550616532564163	0.0435893163084984	0.0532700940966606	0.0255187973380089
683	Vermont	2010	13.7299995422363	12.8000001907349	35.0900001525879	10.1499996185303	26.4200000762939	9.97000026702881	51.2799987792969	23.9200000762939	7.96999979019165	4.84999990463257	19.8500003814697	6.25	3.17000007629395	4.51999998092651	10.9700002670288	1.67999994754791	625792	0.0737289711833	0.07019904255867	0.0566849671304226	9616	12.4	15.9	0.00324069336056709	0.0127965845167637	0.00968053285032511	0.0148675600066781	0.000242892201640643	0.0152430841699243	0.94392865896225	60730	11.0141935348511	6.07499980926514	1516	1059	69	365443	2.10501599311829	0.444000005722046	0.66	40066	0.660284876823425	0.0641167387366295	0.0537945367395878	0.0472516939043999	0.0427094586193562	0.0239761490374804
684	Vermont	2011	15.29	15.45	35.02	11.8	25.3	9.44	50.89	22.5	7.22	4.77	18.45	5.51	3.35	5.31	11.86	1.64	626450	0.0735749080777168	0.0700885951519012	0.0567627102136612	9616	11.9	15.8	0.00325644505210221	0.0133865429088473	0.0101492535322905	0.0155894327908754	0.000247425981797278	0.0156133770942688	0.941757500171661	54593	10.907660484314	5.5	1503	1040	68	372484	5.01435804367065	0.43079999089241	0.68	42735	0.665711522102356	0.0573636740446091	0.0638798847794533	0.041716206818819	0.0443156994879246	0.0236441064625978
685	Vermont	2012	14.14	15.46	33.32	10.72	22.86	9.94	49.52	19.71	6.72	4.17	17.01	5.24	3.19	4.7	10.56	1.76	626138	0.0725638791918755	0.0707336068153381	0.0567558594048023	9616	11.9	15.7	0.00321015506051481	0.0140544101595879	0.0104625495150685	0.0162759646773338	0.00027310274890624	0.0159453675150871	0.939778447151184	57312	10.9562654495239	4.93333339691162	1677	1097	72	379426	1.08353292942047	0.439200013875961	0.65	44287	0.673338770866394	0.0654572173953056	0.0530906692147255	0.0394128113985062	0.043045025318861	0.0238279439508915
686	Vermont	2013	12.68	13.69	30.02	9.6	21.16	8.67	45.13	18.37	6.83	4.39	15.97	5.51	2.91	3.76	9.17	1.75	626855	0.071434386074543	0.0722734928131104	0.0571200661361217	9616	12.3	15.2	0.00316979200579226	0.0146333677694201	0.0111317606642842	0.0171586722135544	0.000277576153166592	0.0163355153053999	0.937293291091919	55739	10.9284353256226	4.39166688919067	1575	1051	87	624228	1.73506152629852	0.453700006008148	0.51	44839	0.67758572101593	0.0628509595990181	0.056868351995945	0.0379688367247581	0.0382255129516125	0.0195352919399738
687	Vermont	2014	14.46	12.73	32.3	11.55	23.36	7.45	46.76	20.95	7.18	3.65	14.89	6.2	3.1	3.5	8.87	2.06	626562	0.0703521743416786	0.0740086361765862	0.056889820843935	9616	12	15.4	0.00318883056752384	0.0153073435649276	0.0113939242437482	0.0177316851913929	0.000292070064460859	0.0168028064072132	0.935283362865448	60708	11.0138311386108	4.09166669845581	1489	1090	87	621172	1.80787515640259	0.440600007772446	0.57	46428	0.686366260051727	0.0620264448225498	0.0546478033065796	0.0417837798595428	0.0411267764866352	0.0193057544529438
688	Vermont	2015	NA	NA	NA	NA	NA	NA	NA	NA	NA	NA	NA	NA	NA	NA	NA	NA	NA	NA	NA	NA	NA	NA	NA	NA	NA	NA	NA	NA	NA	NA	NA	NA	3.718181848526	NA	NA	NA	NA	0.283531725406647	NA	NA	NA	NA	NA	NA	NA	NA	NA
689	Virginia	2000	NA	NA	NA	NA	NA	NA	NA	NA	NA	NA	NA	NA	NA	NA	NA	NA	7105817	0.0683675110340118	0.0684889554977417	0.0696492716670036	42775	NA	NA	0.0026794949080795	0.0377918556332588	0.195712745189667	0.0470414608716965	0.000497339002322406	0.0127281630411744	0.703548908233643	64835	11.0796012878418	2.29999995231628	NA	NA	NA	NA	0.027399368584156	NA	2.39	32465	0.61877977848053	NA	NA	NA	NA	NA
690	Virginia	2001	NA	NA	NA	NA	NA	NA	NA	NA	NA	NA	NA	NA	NA	NA	NA	NA	7198362	0.0692344978451729	0.069517619907856	0.0669146701693535	42775	NA	NA	0.00269158463925123	0.0396516583859921	0.195043683052063	0.0502405948936939	0.000520673987921327	0.0134918196126819	0.698359966278076	67181	11.1151456832886	3.24166655540466	NA	NA	NA	NA	-0.994155049324036	NA	1.18	33711	0.613371789455414	NA	NA	NA	NA	NA
691	Virginia	2002	NA	NA	NA	NA	NA	NA	NA	NA	NA	NA	NA	NA	NA	NA	NA	NA	7286873	0.0697672367095947	0.0699253305792809	0.0652655810117722	42775	NA	NA	0.00268414174206555	0.0415009297430515	0.194536536931992	0.0534924939274788	0.00053562072571367	0.0142788272351027	0.692971467971802	65311	11.0869159698486	4.23333311080933	NA	NA	NA	NA	-2.23155164718628	NA	1.09	34154	0.606806218624115	NA	NA	NA	NA	NA
692	Virginia	2003	NA	NA	NA	NA	NA	NA	NA	NA	NA	NA	NA	NA	NA	NA	NA	NA	7366977	0.0698859244585037	0.0710333436727524	0.0646269172430038	42775	10	13.6	0.00266337185166776	0.0433568619191647	0.19392092525959	0.0567719973623753	0.000551515200641006	0.0150730758905411	0.687662243843079	70516	11.163595199585	4.13333320617676	NA	NA	NA	NA	3.74529075622559	NA	0.8	35745	0.606638789176941	NA	NA	NA	NA	NA
693	Virginia	2004	NA	NA	NA	NA	NA	NA	NA	NA	NA	NA	NA	NA	NA	NA	NA	NA	7475575	0.0702787414193153	0.071888379752636	0.0649067163467407	42775	9.5	12.2	0.00266855722293258	0.0451911725103855	0.193462044000626	0.0601025335490704	0.00056998961372301	0.0159148965030909	0.682090818881989	64097	11.0681524276733	3.80833339691162	22105	15120	276	7456600	2.12467789649963	NA	0.89	37753	0.614459633827209	NA	NA	NA	NA	NA
694	Virginia	2005	NA	NA	NA	NA	NA	NA	NA	NA	NA	NA	NA	NA	NA	NA	NA	NA	7577105	0.0706909820437431	0.0726805254817009	0.0657175779342651	42775	10	13.3	0.00265325605869293	0.0471979752182961	0.192923948168755	0.0637045428156853	0.000588747265283018	0.0168658085167408	0.676065742969513	62934	11.0498418807983	3.56666660308838	22316	15406	279	7566489	0.499306678771973	NA	0.76	40036	0.621574580669403	0.0460765995085239	0.0355567783117294	0.0336122810840607	0.0342995524406433	0.0304904896765947
695	Virginia	2006	7.2	9.1	18.76	5.05	21.73	9.01	41.01	20.21	7.15	4.95	17.33	5.76	2.59	4.68	7.85	1.45	7673725	0.0710755214095116	0.07314582914114	0.0670093074440956	42775	9.6	12.3	0.00263470481149852	0.0489605776965618	0.19282890856266	0.0672549530863762	0.000602054409682751	0.0177796315401793	0.669939160346985	67070	11.1134920120239	3.10833334922791	22872	15656	280	7641879	0.267895489931107	0.456000000238419	0.65	42386	0.624059736728668	0.0426853597164154	0.0372868701815605	0.0335237942636013	0.0405208691954613	0.043446097522974
696	Virginia	2007	8.27	10.41	21.92	5.74	22.61	9.75	42.96	20.89	7.37	4.88	17.78	5.96	2.74	4.67	8.74	1.5	7751000	0.0710130333900452	0.0728164091706276	0.068197526037693	42775	9.9	12.9	0.00262443558312953	0.0507639013230801	0.192374795675278	0.0705032870173454	0.000617210695054382	0.0187774486839771	0.664338946342468	67552	11.1206531524658	3.11666679382324	23306	15987	280	7710724	-0.555451452732086	0.456000000238419	0.55	44422	0.629749834537506	0.0411324612796307	0.0341879278421402	0.0342506766319275	0.0431278683245182	0.0503370463848114
697	Virginia	2008	7.29	9.5	19.58	4.94	23.64	9.34	43.56	22.08	7.76	5.17	18.98	6.2	2.84	4.44	8.37	1.71	7833496	0.070662833750248	0.0719737410545349	0.0695538744330406	42775	10.2	13.6	0.00261798826977611	0.0523720197379589	0.192005202174187	0.0734881311655045	0.000640327110886574	0.019789120182395	0.659087181091309	68158	11.1295833587646	4.11666679382324	23748	16265	279	7767656	-1.14051592350006	0.46000000834465	0.45	45618	0.623640477657318	0.038938794285059	0.0328690558671951	0.0345505326986313	0.0409225262701511	0.0535473003983498
698	Virginia	2009	6.23	8.69	17.24	4.06	23.63	8.55	43.16	22.16	8.04	5.07	19.44	6.47	2.77	4.32	7.79	1.73	7925937	0.069826066493988	0.0716850236058235	0.070376917719841	42775	10.6	14	0.00261445436626673	0.0538953319191933	0.191584035754204	0.0766382589936256	0.000655695330351591	0.0208106618374586	0.653801560401917	66758	11.108829498291	6.75	23395	16168	279	7880881	0.235320955514908	0.456000000238419	0.43	44458	0.602837979793549	0.0419843383133411	0.0333102345466614	0.0346637666225433	0.0431584976613522	0.049428753554821
699	Virginia	2010	7.53000020980835	9.13000011444092	19.6800003051758	5.21999979019165	23.6800003051758	8.35999965667725	45.4199981689453	21.7399997711182	8.11999988555908	5.01999998092651	18.8299999237061	6.63000011444092	2.85999989509583	4.65000009536743	8.0600004196167	1.74000000953674	8025376	0.0686127319931984	0.0717522799968719	0.0706628561019897	42775	11.1	14.6	0.00263352156616747	0.0556069910526276	0.191097840666771	0.0795350894331932	0.000663146493025124	0.0217677019536495	0.648695707321167	65550	11.0905685424805	7.05000019073486	23390	16199	279	7998552	0.311523258686066	0.458999991416931	0.34	45412	0.591825842857361	0.0399875417351723	0.0356633998453617	0.0320603363215923	0.0403571054339409	0.0455794222652912
700	Virginia	2011	7.98	9.45	21.02	5.53	23.21	7.67	44.56	21.36	6.92	4.24	16.27	5.61	2.54	4.45	7.33	1.47	8110188	0.0674021393060684	0.0721056014299393	0.0709513798356056	42775	11.6	15.6	0.00264420500025153	0.0572077967226505	0.190429493784904	0.0819013044238091	0.000691229361109436	0.0224462114274502	0.644679725170135	65914	11.0961065292358	6.45833349227905	23443	16163	280	8093016	-0.374834388494492	0.463200002908707	0.28	47689	0.593217074871063	0.0398585610091686	0.0363282226026058	0.0315102078020573	0.0372490920126438	0.0389269888401031
701	Virginia	2012	7.46	8.52	20.22	5.15	20.85	6.52	38.74	19.51	6.02	3.09	13.95	5.02	2.36	4.04	7.04	1.36	8193422	0.0662104338407516	0.0723603665828705	0.0708971172571182	42775	11.8	15.5	0.00266311201266944	0.0586985498666763	0.190014258027077	0.0841221138834953	0.000706908525899053	0.0231023132801056	0.64069277048111	66644	11.107120513916	5.93333339691162	23625	16405	281	8183013	-0.809265792369843	0.466100007295609	NA	49320	0.593348324298859	0.0389563292264938	0.0334554463624954	0.0295271389186382	0.0344515107572079	0.0344159714877605
702	Virginia	2013	8.04	7.73	19.78	6.08	22.19	6.26	41.03	20.86	7.39	3.22	15.99	6.41	2.61	3.51	7.79	1.63	8270345	0.0651626959443092	0.0727645605802536	0.0709599182009697	42775	11.7	15.7	0.00269154435954988	0.0604336336255074	0.189863175153732	0.0865356922149658	0.000732012966182083	0.0237502790987492	0.635993659496307	68727	11.1378974914551	5.54166650772095	23766	16550	283	8258885	0.703060567378998	0.467200011014938	NA	48956	0.592683494091034	0.036815132945776	0.0308793298900127	0.0287431087344885	0.0316195450723171	0.028843242675066
703	Virginia	2014	8.23	7.37	19.84	6.37	23.09	5.71	41.11	22.08	7.07	2.77	15.12	6.22	2.5	2.89	7.25	1.65	8326289	0.0645074918866158	0.0726022124290466	0.0711913779377937	42775	11.8	15.9	0.00272426288574934	0.0621844865381718	0.189960494637489	0.0885527729988098	0.000752315972931683	0.0244060717523098	0.631419599056244	66155	11.0997552871704	5.09999990463257	23868	16559	282	8324027	1.23938417434692	0.465799987316132	NA	50345	0.593131721019745	0.0374814346432686	0.0310057010501623	0.02560168877244	0.0307842213660479	0.0293142925947905
704	Virginia	2015	NA	NA	NA	NA	NA	NA	NA	NA	NA	NA	NA	NA	NA	NA	NA	NA	NA	NA	NA	NA	NA	NA	NA	NA	NA	NA	NA	NA	NA	NA	NA	NA	4.61818170547485	NA	NA	NA	NA	0.321757316589355	NA	NA	NA	NA	NA	NA	NA	NA	NA
705	Washington	2000	NA	NA	NA	NA	NA	NA	NA	NA	NA	NA	NA	NA	NA	NA	NA	NA	5910512	0.0727491974830627	0.0665632709860802	0.0678524971008301	71298	NA	NA	0.0146278357133269	0.0557197071611881	0.0320909582078457	0.0756200104951859	0.00399796152487397	0.0255390740931034	0.792404472827911	58459	10.9760808944702	5.15000009536743	NA	NA	NA	NA	-1.22760045528412	NA	1.11	32882	0.596461713314056	NA	NA	NA	NA	NA
706	Washington	2001	NA	NA	NA	NA	NA	NA	NA	NA	NA	NA	NA	NA	NA	NA	NA	NA	5985722	0.0724231749773026	0.0694940388202667	0.0656138062477112	71298	NA	NA	0.0144916521385312	0.0575091876089573	0.03250802308321	0.0791283026337624	0.00416056765243411	0.0263906344771385	0.78581166267395	56817	10.9475908279419	6.30833339691162	NA	NA	NA	NA	-2.13058543205261	NA	0.92	33241	0.586225211620331	NA	NA	NA	NA	NA
707	Washington	2002	NA	NA	NA	NA	NA	NA	NA	NA	NA	NA	NA	NA	NA	NA	NA	NA	6052349	0.0718876272439957	0.0714147537946701	0.0646767094731331	71298	NA	NA	0.0143808629363775	0.0592530257999897	0.0328310541808605	0.0824590548872948	0.00433666352182627	0.0273143537342548	0.779424965381622	59458	10.9930257797241	7.39166688919067	NA	NA	NA	NA	-1.27186715602875	NA	0.64	33629	0.575413584709167	NA	NA	NA	NA	NA
708	Washington	2003	NA	NA	NA	NA	NA	NA	NA	NA	NA	NA	NA	NA	NA	NA	NA	NA	6104115	0.0716651007533073	0.072279766201973	0.0647653266787529	71298	11	15.3	0.0142693901434541	0.0608659908175468	0.0328922383487225	0.0858705937862396	0.00450089806690812	0.028270436450839	0.773330450057983	61152	11.0211181640625	7.41666650772095	NA	NA	NA	NA	-0.702088892459869	NA	0.56	34663	0.575069904327393	NA	NA	NA	NA	NA
709	Washington	2004	NA	NA	NA	NA	NA	NA	NA	NA	NA	NA	NA	NA	NA	NA	NA	NA	6178645	0.0716710537672043	0.0716723501682281	0.0655538588762283	71298	11.6	15.8	0.0141556924208999	0.0623604357242584	0.0329565778374672	0.0895256176590919	0.00465506594628096	0.0292269587516785	0.767119646072388	62569	11.0440254211426	6.24166679382324	14008	8870	247	6197043	-0.78500896692276	NA	0.66	36787	0.579780519008636	NA	NA	NA	NA	NA
710	Washington	2005	NA	NA	NA	NA	NA	NA	NA	NA	NA	NA	NA	NA	NA	NA	NA	NA	6257305	0.0717029124498367	0.0715288743376732	0.0670147910714149	71298	12	15.5	0.0139922853559256	0.0639815405011177	0.0330893248319626	0.09321328997612	0.00483099371194839	0.0302157234400511	0.760676860809326	61397	11.0251159667969	5.52500009536743	14144	9152	247	6278257	-2.46353602409363	NA	0.75	37754	0.588611721992493	0.0422097928822041	0.0402624160051346	0.0415099300444126	0.0426546037197113	0.0236835815012455
711	Washington	2006	10	10.35	24.34	7.52	22.63	10.89	41.42	20.99	7.76	5.86	17.52	6.36	2.94	4.85	9.16	1.64	6370753	0.0715009644627571	0.0709482878446579	0.0692131668329239	71298	11.8	15.5	0.0137806311249733	0.065836489200592	0.0334287025034428	0.0971310585737228	0.00503676710650325	0.0312545485794544	0.753531813621521	64256	11.0706300735474	5.04166650772095	14420	9259	246	6385798	0.408239930868149	0.442999988794327	0.62	40204	0.595716059207916	0.0406078360974789	0.0402797497808933	0.0437337569892406	0.0526944324374199	0.0378265902400017
712	Washington	2007	10.23	10.3	23.28	8.1	22.5	10.37	43.32	20.68	7.63	5.68	17.29	6.3	2.89	4.81	9.17	1.63	6461587	0.0714148059487343	0.0695004165172577	0.0704034492373466	71298	11.4	15	0.0136539209634066	0.0675581693649292	0.0335604846477509	0.101009085774422	0.00525025837123394	0.032357532531023	0.746610522270203	66317	11.102201461792	4.71666669845581	14637	9394	248	6459529	0.113935895264149	0.444000005722046	NA	42954	0.607344150543213	0.0380558297038078	0.0385239459574223	0.0420202352106571	0.0557763315737247	0.0463532209396362
713	Washington	2008	9.62	9.55	20.58	7.86	21.12	8.58	41.51	19.43	7.98	5.46	18.47	6.61	2.54	4.69	7.58	1.46	6562231	0.0709578767418861	0.0695559158921242	0.0717906728386879	71298	11.3	14.3	0.0135200973600149	0.0689843147993088	0.0340349189937115	0.105204619467258	0.00548014836385846	0.0335335657000542	0.739242315292358	62271	11.0392513275146	5.50833320617676	14980	9605	245	6538812	-1.67829895019531	0.44200000166893	0.31	44460	0.60293185710907	0.035640899091959	0.0366272926330566	0.0383308157324791	0.0563135705888271	0.0540028251707554
714	Washington	2009	9.18	10.34	20.2	7.27	21.38	8.59	40.43	19.89	7.08	4.74	16.26	5.88	2.48	4.52	7.79	1.38	6667426	0.0698447972536087	0.0693810507655144	0.0720753371715546	71298	12.3	16.2	0.0133469793945551	0.0704108327627182	0.0344597734510899	0.109459035098553	0.00571404909715056	0.0347486436367035	0.73186069726944	66638	11.107029914856	9.19166660308838	14862	9612	243	6642851	-1.73329043388367	0.439000010490417	0.28	42248	0.57286936044693	0.0372537188231945	0.0373127199709415	0.0379398502409458	0.0543139353394508	0.0478988699615002
715	Washington	2010	10.8199996948242	10.8100004196167	26.0699996948242	8.31999969482422	23.8899993896484	8.73999977111816	42.689998626709	22.6200008392334	6.40000009536743	4.28999996185303	15.1599998474121	5.21999979019165	2.72000002861023	4.25	9.02999973297119	1.50999999046326	6741911	0.0681403204798698	0.0688733533024788	0.0714874491095543	71298	13.5	18.2	0.013246688991785	0.0717465728521347	0.0345483645796776	0.112937860190868	0.00587192550301552	0.0358715802431107	0.72577702999115	60985	11.018383026123	9.93333339691162	14555	9451	259	6708828	-0.339799016714096	0.441000014543533	0.23	42821	0.558212518692017	0.0377158299088478	0.0369367301464081	0.0382827930152416	0.05219491943717	0.0448976419866085
716	Washington	2011	11.92	12.53	29.01	9.01	23.43	8.48	43.59	21.86	7.17	4.49	16.52	5.93	2.72	4.7	8.76	1.49	6822112	0.065825067460537	0.070702888071537	0.0717764496803284	71298	13.9	18.5	0.0131789101287723	0.0735424757003784	0.0353575274348259	0.115231618285179	0.00595959136262536	0.0363674759864807	0.720362424850464	59844	10.9994964599609	9.14166641235352	14315	9277	259	6813350	1.45863509178162	0.444900006055832	0.15	44800	0.557940125465393	0.0361590199172497	0.0383822806179523	0.0373965725302696	0.049753837287426	0.0396205894649029
717	Washington	2012	11.92	12.19	25.9	9.57	21.42	7.56	40.9	19.84	7.72	4.1	16.64	6.68	2.7	4.81	7.66	1.63	6896325	0.0641029849648476	0.0710373967885971	0.0713381394743919	71298	13.6	18.5	0.0131316315382719	0.0754429325461388	0.03612170368433	0.11745647341013	0.00606989953666925	0.0368767417967319	0.714900612831116	64123	11.0685586929321	8.03333377838135	14212	9192	256	6880100	0.0663339048624039	0.44980001449585	0.1	47344	0.565431296825409	0.0366070158779621	0.0365140996873379	0.0351423695683479	0.0442252904176712	0.0337061695754528
718	Washington	2013	13.74	11.46	27.65	11.72	20.8	6.81	38.72	19.51	7.6	3.47	14.84	6.9	3.02	3.94	7.86	2.12	6973742	0.0630690082907677	0.0709193125367165	0.0716719925403595	71298	14.1	18.6	0.0130773410201073	0.0775520503520966	0.0368054918944836	0.119545146822929	0.00623553339391947	0.0374795906245708	0.709304869174957	61090	11.0201034545898	6.94166660308838	14609	9358	256	6954564	-0.877221703529358	0.457199990749359	NA	47468	0.570452570915222	0.0365146212279797	0.0362423658370972	0.0319210365414619	0.0385898277163506	0.0282175801694393
719	Washington	2014	14.17	11.39	27.2	12.39	20.33	5.56	35.67	19.56	6.56	2.92	12.73	5.99	2.72	3.72	7.03	1.9	7061530	0.0623469687998295	0.0703405663371086	0.0727665275335312	71298	13.2	17.5	0.0130341444164515	0.0796226859092712	0.0371661670506001	0.121613726019859	0.00638204487040639	0.0383289456367493	0.703852295875549	59068	10.9864444732666	6.26666641235352	14566	9334	255	7037348	-2.12636113166809	0.454199999570847	NA	49610	0.577176749706268	0.0353358574211597	0.0312665961682796	0.0289834197610617	0.0350641757249832	0.0277903322130442
720	Washington	2015	NA	NA	NA	NA	NA	NA	NA	NA	NA	NA	NA	NA	NA	NA	NA	NA	NA	NA	NA	NA	NA	NA	NA	NA	NA	NA	NA	NA	NA	NA	NA	NA	5.54545450210571	NA	NA	NA	NA	-1.78321599960327	NA	NA	NA	NA	NA	NA	NA	NA	NA
[truncated: 44 more columns]
